# Supplementary material for: GMO approvals under pressure: How climate shocks shape policy across nations
Source: PLoS One. 2025 Oct 22;20(10):e0332298. doi: 10.1371/journal.pone.0332298 (PMC12543154; doi:10.1371/journal.pone.0332298)
Supplement: S1 Data — (CSV) [file pone.0332298.s001.csv]

iso	cropp	gmo approvals	year	rca	coldwave_num	severewinter_num	heatwave_num	flood_num	drought_num	extremetemperature_num	storm_num
ARG	Canola	0	2000	.2838896239098745	1	0	0	4	0	1	2
ARG	Canola	0	2001	.1350437794030129	1	0	0	3	0	1	2
ARG	Canola	0	2002	0.004626628	1	0	0	1	0	1	1
ARG	Canola	0	2003	0.009820018	0	0	0	2	1	0	1
ARG	Canola	0	2004	0.003130882	1	0	0	2	0	1	0
ARG	Canola	0	2005	0.016008059	0	0	0	0	0	0	1
ARG	Canola	0	2006	0.01755241	0	0	0	1	0	0	0
ARG	Canola	0	2007	0.179844832	0	1	0	2	0	1	0
ARG	Canola	0	2008	0.052432446	0	0	0	1	0	0	0
ARG	Canola	0	2009	.2143932860414963	0	0	0	2	1	0	1
ARG	Canola	0	2010	.2829683077551913	1	0	0	0	0	1	0
ARG	Canola	0	2011	0.478543947	0	0	0	0	0	0	0
ARG	Canola	0	2012	.6865797647353949	0	0	0	1	0	0	2
ARG	Canola	0	2013	1.472677468977992	0	0	0	1	0	0	1
ARG	Canola	0	2014	.9947470414838676	0	0	0	3	0	0	0
ARG	Canola	0	2015	.4893683379558567	0	0	0	3	0	0	1
ARG	Canola	0	2016	.6071512772240849	0	0	0	2	0	0	0
ARG	Canola	0	2017	.3433879774740238	0	0	0	3	0	0	0
ARG	Canola	0	2018	.2326736968919418	0	0	0	3	1	0	1
ARG	cotton	0	2000	6.242288302052161	1	0	0	4	0	1	2
ARG	cotton	1	2001	3.681877484042094	1	0	0	3	0	1	2
ARG	cotton	0	2002	0.717488418	1	0	0	1	0	1	1
ARG	cotton	0	2003	1.128919745855494	0	0	0	2	1	0	1
ARG	cotton	0	2004	1.118112231	1	0	0	2	0	1	0
ARG	cotton	0	2005	1.049879384664166	0	0	0	0	0	0	1
ARG	cotton	0	2006	1.986597248799674	0	0	0	1	0	0	0
ARG	cotton	0	2007	1.162258292827349	0	1	0	2	0	1	0
ARG	cotton	0	2008	2.159988755142167	0	0	0	1	0	0	0
ARG	cotton	1	2009	1.590092006256157	0	0	0	2	1	0	1
ARG	cotton	0	2010	1.473414374	1	0	0	0	0	1	0
ARG	cotton	0	2011	2.113470271516022	0	0	0	0	0	0	0
ARG	cotton	1	2012	2.610004749	0	0	0	1	0	0	2
ARG	cotton	0	2013	1.72263287	0	0	0	1	0	0	1
ARG	cotton	2	2014	1.592707585570437	0	0	0	3	0	0	0
ARG	cotton	1	2015	7.012385103444671	0	0	0	3	0	0	1
ARG	cotton	0	2016	15.45628182113617	0	0	0	2	0	0	0
ARG	cotton	0	2017	3.069160857400221	0	0	0	3	0	0	0
ARG	cotton	0	2018	2.320551934498549	0	0	0	3	1	0	1
ARG	maize	0	2000	31.63870134593212	1	0	0	4	0	1	2
ARG	maize	1	2001	28.59968795024206	1	0	0	3	0	1	2
ARG	maize	0	2002	25.50565818029466	1	0	0	1	0	1	1
ARG	maize	0	2003	30.65927471869711	0	0	0	2	1	0	1
ARG	maize	1	2004	29.72078058881413	1	0	0	2	0	1	0
ARG	maize	2	2005	35.27372454418443	0	0	0	0	0	0	1
ARG	maize	0	2006	27.00841568663036	0	0	0	1	0	0	0
ARG	maize	1	2007	30.37021198162968	0	1	0	2	0	1	0
ARG	maize	1	2008	33.80067865890069	0	0	0	1	0	0	0
ARG	maize	1	2009	19.69956708	0	0	0	2	1	0	1
ARG	maize	3	2010	33.94628131356414	1	0	0	0	0	1	0
ARG	maize	3	2011	31.73020906246825	0	0	0	0	0	0	0
ARG	maize	4	2012	34.79519416351054	0	0	0	1	0	0	2
ARG	maize	2	2013	48.29739087118071	0	0	0	1	0	0	1
ARG	maize	7	2014	32.22253158432289	0	0	0	3	0	0	0
ARG	maize	0	2015	34.56138000134307	0	0	0	3	0	0	1
ARG	maize	13	2016	44.69157667805851	0	0	0	2	0	0	0
ARG	maize	0	2017	43.85590645477812	0	0	0	3	0	0	0
ARG	maize	9	2018	43.94202886384809	0	0	0	3	1	0	1
ARG	soybean	0	2000	22.21878697405238	1	0	0	4	0	1	2
ARG	soybean	0	2001	31.23104256178075	1	0	0	3	0	1	2
ARG	soybean	0	2002	28.54029537604308	1	0	0	1	0	1	1
ARG	soybean	0	2003	32.82014073	0	0	0	2	1	0	1
ARG	soybean	0	2004	32.98320474	1	0	0	2	0	1	0
ARG	soybean	0	2005	43.71888544866414	0	0	0	0	0	0	1
ARG	soybean	0	2006	31.69810594598093	0	0	0	1	0	0	0
ARG	soybean	0	2007	43.55359813823916	0	1	0	2	0	1	0
ARG	soybean	0	2008	33.86510473505569	0	0	0	1	0	0	0
ARG	soybean	0	2009	11.87082957621724	0	0	0	2	1	0	1
ARG	soybean	0	2010	31.24379047703433	1	0	0	0	0	1	0
ARG	soybean	2	2011	28.06550057655157	0	0	0	0	0	0	0
ARG	soybean	1	2012	14.12579019328376	0	0	0	1	0	0	2
ARG	soybean	1	2013	18.64699766993309	0	0	0	1	0	0	1
ARG	soybean	0	2014	18.38241997927919	0	0	0	3	0	0	0
ARG	soybean	3	2015	25.82957628617908	0	0	0	3	0	0	1
ARG	soybean	4	2016	17.6914554	0	0	0	2	0	0	0
ARG	soybean	1	2017	14.56176659007636	0	0	0	3	0	0	0
ARG	soybean	4	2018	7.379006809070192	0	0	0	3	1	0	1
AUS	Canola	1	2000	20.11083735426312	0	0	0	1	0	0	3
AUS	Canola	0	2001	16.50797597708615	0	0	0	4	0	0	3
AUS	Canola	11	2002	20.87006889031945	0	0	0	0	1	0	3
AUS	Canola	0	2003	10.08576916709362	0	0	0	4	0	0	5
AUS	Canola	0	2004	17.48509559686307	0	0	0	3	0	0	3
AUS	Canola	0	2005	10.56433773897821	0	0	0	1	0	0	2
AUS	Canola	0	2006	7.150403809533493	0	0	0	1	1	0	3
AUS	Canola	0	2007	1.743490785929847	0	0	0	1	0	0	1
AUS	Canola	0	2008	2.793743486585092	0	0	0	4	0	0	1
AUS	Canola	0	2009	6.496103986621475	0	0	1	2	0	1	2
AUS	Canola	0	2010	4.543489875759609	0	0	0	5	0	0	3
AUS	Canola	0	2011	7.812108450285748	0	0	0	1	0	0	1
AUS	Canola	1	2012	10.32581291374205	0	0	0	2	0	0	0
AUS	Canola	0	2013	16.61598275125147	0	0	0	0	0	0	1
AUS	Canola	1	2014	10.40645440690655	0	0	1	0	0	1	1
AUS	Canola	0	2015	12.41996778408067	0	0	0	1	0	0	4
AUS	Canola	7	2016	9.168624076666498	0	0	0	1	0	0	1
AUS	Canola	1	2017	10.01837741952057	0	0	0	0	0	0	2
AUS	Canola	1	2018	7.663605443567602	0	0	1	1	1	1	0
AUS	cotton	4	2000	58.24736457	0	0	0	1	0	0	3
AUS	cotton	0	2001	57.29204357543503	0	0	0	4	0	0	3
AUS	cotton	4	2002	39.31950481623296	0	0	0	0	1	0	3
AUS	cotton	1	2003	27.06556549245806	0	0	0	4	0	0	5
AUS	cotton	0	2004	18.39101704445772	0	0	0	3	0	0	3
AUS	cotton	2	2005	22.01827505890092	0	0	0	1	0	0	2
AUS	cotton	4	2006	14.90996251992633	0	0	0	1	1	0	3
AUS	cotton	0	2007	4.411593568842908	0	0	0	1	0	0	1
AUS	cotton	0	2008	2.547810540699325	0	0	0	4	0	0	1
AUS	cotton	2	2009	15.86031403670141	0	0	1	2	0	1	2
AUS	cotton	1	2010	15.30829961330423	0	0	0	5	0	0	3
AUS	cotton	1	2011	53.78230483657963	0	0	0	1	0	0	1
AUS	cotton	0	2012	80.31793713165357	0	0	0	2	0	0	0
AUS	cotton	0	2013	52.07227850174006	0	0	0	0	0	0	1
AUS	cotton	4	2014	35.18670150927678	0	0	1	0	0	1	1
AUS	cotton	0	2015	15.21782140709394	0	0	0	1	0	0	4
AUS	cotton	3	2016	29.52414481435638	0	0	0	1	0	0	1
AUS	cotton	0	2017	29.34559610562079	0	0	0	0	0	0	2
AUS	cotton	2	2018	13.41484997304075	0	0	1	1	1	1	0
AUS	maize	2	2000	0.08876211	0	0	0	1	0	0	3
AUS	maize	2	2001	0.077878398	0	0	0	4	0	0	3
AUS	maize	3	2002	0.076566263	0	0	0	0	1	0	3
AUS	maize	2	2003	0.045918816	0	0	0	4	0	0	5
AUS	maize	0	2004	0.039479435	0	0	0	3	0	0	3
AUS	maize	1	2005	0.029349549	0	0	0	1	0	0	2
AUS	maize	2	2006	0.021090725	0	0	0	1	1	0	3
AUS	maize	1	2007	0.015378584	0	0	0	1	0	0	1
AUS	maize	2	2008	0.035138461	0	0	0	4	0	0	1
AUS	maize	1	2009	0.024572688	0	0	1	2	0	1	2
AUS	maize	2	2010	0.013592802	0	0	0	5	0	0	3
AUS	maize	1	2011	0.032567045	0	0	0	1	0	0	1
AUS	maize	2	2012	0.067630974	0	0	0	2	0	0	0
AUS	maize	0	2013	0.092595732	0	0	0	0	0	0	1
AUS	maize	0	2014	0.056669732	0	0	1	0	0	1	1
AUS	maize	2	2015	0.076389778	0	0	0	1	0	0	4
AUS	maize	4	2016	0.054719332	0	0	0	1	0	0	1
AUS	maize	0	2017	0.05991891	0	0	0	0	0	0	2
AUS	maize	0	2018	0.049061048	0	0	1	1	1	1	0
AUS	soybean	2	2000	0.030558865	0	0	0	1	0	0	3
AUS	soybean	0	2001	0.021273113	0	0	0	4	0	0	3
AUS	soybean	0	2002	0.02477299	0	0	0	0	1	0	3
AUS	soybean	0	2003	0.009223142	0	0	0	4	0	0	5
AUS	soybean	2	2004	0.026238006	0	0	0	3	0	0	3
AUS	soybean	0	2005	0.016608558	0	0	0	1	0	0	2
AUS	soybean	0	2006	0.009432037	0	0	0	1	1	0	3
AUS	soybean	0	2007	0.007317843	0	0	0	1	0	0	1
AUS	soybean	1	2008	0.003238578	0	0	0	4	0	0	1
AUS	soybean	0	2009	0.010502839	0	0	1	2	0	1	2
AUS	soybean	2	2010	0.003472613	0	0	0	5	0	0	3
AUS	soybean	3	2011	0.0023324	0	0	0	1	0	0	1
AUS	soybean	3	2012	0.003044026	0	0	0	2	0	0	0
AUS	soybean	1	2013	0.008452904	0	0	0	0	0	0	1
AUS	soybean	2	2014	0.00472892	0	0	1	0	0	1	1
AUS	soybean	0	2015	0.004379939	0	0	0	1	0	0	4
AUS	soybean	1	2016	0.005288334	0	0	0	1	0	0	1
AUS	soybean	0	2017	0.003361957	0	0	0	0	0	0	2
AUS	soybean	0	2018	0.00287066	0	0	1	1	1	1	0
AUT	Canola	0	2000	.2031858269344955	0	0	0	0	0	0	1
AUT	Canola	0	2001	.2934780863816156	0	0	0	0	0	0	0
AUT	Canola	0	2002	.5350668559071929	0	0	0	1	0	0	2
AUT	Canola	0	2003	.5450633464377237	0	0	1	0	0	1	0
AUT	Canola	0	2004	0.147315645	0	0	0	0	0	0	0
AUT	Canola	0	2005	.2790829367936359	0	1	0	2	0	1	0
AUT	Canola	0	2006	.1785200194008668	0	0	0	1	0	0	0
AUT	Canola	3	2007	0.599745679	0	0	1	0	0	1	1
AUT	Canola	0	2008	.7397308666412337	0	0	0	0	0	0	1
AUT	Canola	1	2009	0.395730183	1	0	0	2	0	1	1
AUT	Canola	0	2010	.4136057327675732	0	0	0	0	0	0	0
AUT	Canola	0	2011	0.356403791	0	0	0	0	0	0	0
AUT	Canola	0	2012	.4319141885137533	1	0	0	0	0	1	0
AUT	Canola	0	2013	.5164116065020591	0	0	0	1	0	0	0
AUT	Canola	0	2014	.3324146715633972	0	0	0	0	0	0	0
AUT	Canola	1	2015	.3836093315113206	0	0	0	0	0	0	0
AUT	Canola	0	2016	.2755536204746309	0	0	0	1	0	0	0
AUT	Canola	1	2017	.4504035562723649	0	0	0	0	0	0	2
AUT	Canola	0	2018	.3354775930905234	0	0	0	0	0	0	0
AUT	cotton	0	2000	0	0	0	0	0	0	0	1
AUT	cotton	0	2001	0	0	0	0	0	0	0	0
AUT	cotton	4	2002	0	0	0	0	1	0	0	2
AUT	cotton	0	2003	0	0	0	1	0	0	1	0
AUT	cotton	0	2004	0	0	0	0	0	0	0	0
AUT	cotton	0	2005	0	0	1	0	2	0	1	0
AUT	cotton	0	2006	0	0	0	0	1	0	0	0
AUT	cotton	0	2007	0.031768044	0	0	1	0	0	1	1
AUT	cotton	1	2008	0.00069625	0	0	0	0	0	0	1
AUT	cotton	0	2009	0	1	0	0	2	0	1	1
AUT	cotton	0	2010	0.010959426	0	0	0	0	0	0	0
AUT	cotton	2	2011	0.001299472	0	0	0	0	0	0	0
AUT	cotton	0	2012	0	1	0	0	0	0	1	0
AUT	cotton	0	2013	0	0	0	0	1	0	0	0
AUT	cotton	0	2014	0	0	0	0	0	0	0	0
AUT	cotton	3	2015	0	0	0	0	0	0	0	0
AUT	cotton	0	2016	0	0	0	0	1	0	0	0
AUT	cotton	2	2017	0	0	0	0	0	0	0	2
AUT	cotton	1	2018	0	0	0	0	0	0	0	0
AUT	maize	0	2000	0.351372496	0	0	0	0	0	0	1
AUT	maize	0	2001	.5397807397781096	0	0	0	0	0	0	0
AUT	maize	0	2002	.3931850799319517	0	0	0	1	0	0	2
AUT	maize	0	2003	.5849209813073173	0	0	1	0	0	1	0
AUT	maize	1	2004	.7133268333110079	0	0	0	0	0	0	0
AUT	maize	1	2005	.7076246240002687	0	1	0	2	0	1	0
AUT	maize	1	2006	.6620734921677407	0	0	0	1	0	0	0
AUT	maize	3	2007	.6143270763271608	0	0	1	0	0	1	1
AUT	maize	1	2008	.6108430302605116	0	0	0	0	0	0	1
AUT	maize	4	2009	.7179158721869139	1	0	0	2	0	1	1
AUT	maize	8	2010	.4848256794955533	0	0	0	0	0	0	0
AUT	maize	4	2011	0.568036119	0	0	0	0	0	0	0
AUT	maize	1	2012	.7044569927404584	1	0	0	0	0	1	0
AUT	maize	10	2013	.7794411449815056	0	0	0	1	0	0	0
AUT	maize	0	2014	.6875695354412943	0	0	0	0	0	0	0
AUT	maize	2	2015	.4739502084817202	0	0	0	0	0	0	0
AUT	maize	7	2016	.6255760405148606	0	0	0	1	0	0	0
AUT	maize	2	2017	.7301894063686354	0	0	0	0	0	0	2
AUT	maize	2	2018	.6122044669208818	0	0	0	0	0	0	0
AUT	soybean	0	2000	0.084518069	0	0	0	0	0	0	1
AUT	soybean	0	2001	0.049899295	0	0	0	0	0	0	0
AUT	soybean	0	2002	0.040007334	0	0	0	1	0	0	2
AUT	soybean	0	2003	0.037874084	0	0	1	0	0	1	0
AUT	soybean	0	2004	0.051664182	0	0	0	0	0	0	0
AUT	soybean	1	2005	0.052636571	0	1	0	2	0	1	0
AUT	soybean	0	2006	0.080936873	0	0	0	1	0	0	0
AUT	soybean	0	2007	0.085527664	0	0	1	0	0	1	1
AUT	soybean	2	2008	0.066865596	0	0	0	0	0	0	1
AUT	soybean	0	2009	0.088641937	1	0	0	2	0	1	1
AUT	soybean	0	2010	0.067479506	0	0	0	0	0	0	0
AUT	soybean	0	2011	0.083838687	0	0	0	0	0	0	0
AUT	soybean	4	2012	0.106367697	1	0	0	0	0	1	0
AUT	soybean	0	2013	0.07529043	0	0	0	1	0	0	0
AUT	soybean	0	2014	0.068771229	0	0	0	0	0	0	0
AUT	soybean	6	2015	0.080937394	0	0	0	0	0	0	0
AUT	soybean	2	2016	0.088737435	0	0	0	1	0	0	0
AUT	soybean	4	2017	0.08961478	0	0	0	0	0	0	2
AUT	soybean	0	2018	0.090200658	0	0	0	0	0	0	0
BEL	Canola	0	2000	0.036425181	0	0	0	0	0	0	0
BEL	Canola	0	2001	.1763584175543272	0	0	0	0	0	0	0
BEL	Canola	0	2002	.1309795960187686	0	0	0	4	0	0	1
BEL	Canola	0	2003	.2464251865028341	0	0	1	1	0	1	0
BEL	Canola	0	2004	.2766277379585891	0	0	0	0	0	0	0
BEL	Canola	0	2005	.3170881634171199	1	1	0	1	0	2	0
BEL	Canola	0	2006	.3179649149970066	0	0	1	0	0	1	0
BEL	Canola	3	2007	.2138713990915898	0	0	0	0	0	0	1
BEL	Canola	0	2008	0.291097364	1	0	0	0	0	1	1
BEL	Canola	1	2009	0.015957029	0	0	0	0	0	0	0
BEL	Canola	0	2010	.2206361687118398	0	0	0	1	0	0	2
BEL	Canola	0	2011	.5054224558667639	0	0	0	1	0	0	1
BEL	Canola	0	2012	0.259627109	1	0	0	0	0	1	0
BEL	Canola	0	2013	.2042232861539118	0	0	0	0	0	0	2
BEL	Canola	0	2014	.7409374539345482	0	0	0	0	0	0	1
BEL	Canola	1	2015	.3887302626579231	0	0	1	0	0	1	0
BEL	Canola	0	2016	.2053872179892322	0	0	0	1	0	0	1
BEL	Canola	1	2017	.1697099411844461	0	0	0	0	0	0	0
BEL	Canola	0	2018	.9777679798654066	0	0	1	0	0	1	1
BEL	cotton	0	2000	1.676942909	0	0	0	0	0	0	0
BEL	cotton	0	2001	0.001788628	0	0	0	0	0	0	0
BEL	cotton	4	2002	3.68169981769e-07	0	0	0	4	0	0	1
BEL	cotton	0	2003	4.21391334857e-06	0	0	1	1	0	1	0
BEL	cotton	0	2004	0.000210608	0	0	0	0	0	0	0
BEL	cotton	0	2005	4.39479E-05	1	1	0	1	0	2	0
BEL	cotton	0	2006	0.00151596	0	0	1	0	0	1	0
BEL	cotton	0	2007	0	0	0	0	0	0	0	1
BEL	cotton	1	2008	0	1	0	0	0	0	1	1
BEL	cotton	0	2009	0	0	0	0	0	0	0	0
BEL	cotton	0	2010	0	0	0	0	1	0	0	2
BEL	cotton	2	2011	4.35001E-05	0	0	0	1	0	0	1
BEL	cotton	0	2012	0.000738637	1	0	0	0	0	1	0
BEL	cotton	0	2013	9.5834E-05	0	0	0	0	0	0	2
BEL	cotton	0	2014	0.000180269	0	0	0	0	0	0	1
BEL	cotton	3	2015	0.000245763	0	0	1	0	0	1	0
BEL	cotton	0	2016	9.31304E-05	0	0	0	1	0	0	1
BEL	cotton	2	2017	9.65043E-05	0	0	0	0	0	0	0
BEL	cotton	1	2018	6.94759E-05	0	0	1	0	0	1	1
BEL	maize	0	2000	0.047289032	0	0	0	0	0	0	0
BEL	maize	0	2001	0.057294226	0	0	0	0	0	0	0
BEL	maize	0	2002	0.08798523	0	0	0	4	0	0	1
BEL	maize	0	2003	.1076065096296286	0	0	1	1	0	1	0
BEL	maize	1	2004	.1302574146956152	0	0	0	0	0	0	0
BEL	maize	1	2005	0.095288856	1	1	0	1	0	2	0
BEL	maize	1	2006	.1531540455015868	0	0	1	0	0	1	0
BEL	maize	3	2007	0.188207841	0	0	0	0	0	0	1
BEL	maize	1	2008	.2294531358724315	1	0	0	0	0	1	1
BEL	maize	4	2009	.1295335661454994	0	0	0	0	0	0	0
BEL	maize	8	2010	.1013257749945445	0	0	0	1	0	0	2
BEL	maize	4	2011	.1740719478812259	0	0	0	1	0	0	1
BEL	maize	1	2012	0.13648019	1	0	0	0	0	1	0
BEL	maize	10	2013	.1064257196847019	0	0	0	0	0	0	2
BEL	maize	0	2014	.1256131292110056	0	0	0	0	0	0	1
BEL	maize	2	2015	0.096787617	0	0	1	0	0	1	0
BEL	maize	7	2016	0.099549615	0	0	0	1	0	0	1
BEL	maize	2	2017	.1135297842361845	0	0	0	0	0	0	0
BEL	maize	2	2018	.1392346498907196	0	0	1	0	0	1	1
BEL	soybean	0	2000	0.078939759	0	0	0	0	0	0	0
BEL	soybean	0	2001	0.057727799	0	0	0	0	0	0	0
BEL	soybean	0	2002	0.057741095	0	0	0	4	0	0	1
BEL	soybean	0	2003	0.06174051	0	0	1	1	0	1	0
BEL	soybean	0	2004	0.04434118	0	0	0	0	0	0	0
BEL	soybean	1	2005	0.070533211	1	1	0	1	0	2	0
BEL	soybean	0	2006	.1566300609826766	0	0	1	0	0	1	0
BEL	soybean	0	2007	.1161190995034399	0	0	0	0	0	0	1
BEL	soybean	2	2008	0.098985913	1	0	0	0	0	1	1
BEL	soybean	0	2009	0.067151456	0	0	0	0	0	0	0
BEL	soybean	0	2010	0.099725403	0	0	0	1	0	0	2
BEL	soybean	0	2011	.1530531785405476	0	0	0	1	0	0	1
BEL	soybean	4	2012	0.078329491	1	0	0	0	0	1	0
BEL	soybean	0	2013	0.057651341	0	0	0	0	0	0	2
BEL	soybean	0	2014	0.051406908	0	0	0	0	0	0	1
BEL	soybean	6	2015	0.051928321	0	0	1	0	0	1	0
BEL	soybean	2	2016	0.045499365	0	0	0	1	0	0	1
BEL	soybean	4	2017	0.047040523	0	0	0	0	0	0	0
BEL	soybean	0	2018	0.048675734	0	0	1	0	0	1	1
BFA	Canola	0	2000	0	0	0	0	0	0	0	0
BFA	Canola	0	2001	0	0	0	0	0	1	0	0
BFA	Canola	0	2002	0	0	0	0	0	0	0	0
BFA	Canola	0	2003	0	0	0	0	1	0	0	0
BFA	Canola	0	2004	0	0	0	0	0	0	0	0
BFA	Canola	0	2005	0.011668746	0	0	0	0	0	0	0
BFA	Canola	0	2006	0	0	0	0	2	0	0	0
BFA	Canola	0	2007	0	0	0	0	1	0	0	0
BFA	Canola	0	2008	0	0	0	0	2	0	0	0
BFA	Canola	0	2009	0	0	0	0	2	0	0	0
BFA	Canola	0	2010	0	0	0	0	1	0	0	0
BFA	Canola	0	2011	0	0	0	0	0	1	0	0
BFA	Canola	0	2012	0	0	0	0	1	0	0	0
BFA	Canola	0	2013	0	0	0	0	1	0	0	0
BFA	Canola	0	2014	0	0	0	0	0	1	0	0
BFA	Canola	0	2015	0	0	0	0	1	0	0	0
BFA	Canola	0	2016	0	0	0	0	1	0	0	0
BFA	Canola	0	2017	0	0	0	0	1	0	0	0
BFA	Canola	0	2018	0	0	0	0	0	0	0	0
BFA	cotton	0	2000	49.50759686805576	0	0	0	0	0	0	0
BFA	cotton	0	2001	1.816685371	0	0	0	0	1	0	0
BFA	cotton	0	2002	77.43666067249193	0	0	0	0	0	0	0
BFA	cotton	0	2003	239.6917057391155	0	0	0	1	0	0	0
BFA	cotton	0	2004	346.6935958487201	0	0	0	0	0	0	0
BFA	cotton	0	2005	523.9549527252135	0	0	0	0	0	0	0
BFA	cotton	0	2006	486.2223663408538	0	0	0	2	0	0	0
BFA	cotton	0	2007	371.3836257	0	0	0	1	0	0	0
BFA	cotton	0	2008	1.513121564154313	0	0	0	2	0	0	0
BFA	cotton	1	2009	2.059994957448664	0	0	0	2	0	0	0
BFA	cotton	0	2010	15.59464048465138	0	0	0	1	0	0	0
BFA	cotton	0	2011	3.034444115	0	0	0	0	1	0	0
BFA	cotton	0	2012	14.05418008388857	0	0	0	1	0	0	0
BFA	cotton	0	2013	41.75940493775949	0	0	0	1	0	0	0
BFA	cotton	0	2014	270.7030109841305	0	0	0	0	1	0	0
BFA	cotton	0	2015	334.4390357817848	0	0	0	1	0	0	0
BFA	cotton	0	2016	10.49144430539712	0	0	0	1	0	0	0
BFA	cotton	0	2017	10.69883848073846	0	0	0	1	0	0	0
BFA	cotton	0	2018	.2469781135202972	0	0	0	0	0	0	0
BFA	maize	0	2000	7.270201161384975	0	0	0	0	0	0	0
BFA	maize	0	2001	8.021889865452721	0	0	0	0	1	0	0
BFA	maize	0	2002	2.384892907413296	0	0	0	0	0	0	0
BFA	maize	0	2003	.7182472973925457	0	0	0	1	0	0	0
BFA	maize	0	2004	8.752335622628394	0	0	0	0	0	0	0
BFA	maize	0	2005	1.755641187636022	0	0	0	0	0	0	0
BFA	maize	0	2006	5.904479249887353	0	0	0	2	0	0	0
BFA	maize	0	2007	3.688016437293821	0	0	0	1	0	0	0
BFA	maize	0	2008	2.311378318215056	0	0	0	2	0	0	0
BFA	maize	0	2009	2.621315215267231	0	0	0	2	0	0	0
BFA	maize	0	2010	2.871108978651074	0	0	0	1	0	0	0
BFA	maize	0	2011	0.925027677	0	0	0	0	1	0	0
BFA	maize	0	2012	.7671901581401369	0	0	0	1	0	0	0
BFA	maize	0	2013	1.460101315888451	0	0	0	1	0	0	0
BFA	maize	0	2014	2.389376102313108	0	0	0	0	1	0	0
BFA	maize	0	2015	2.059020645937893	0	0	0	1	0	0	0
BFA	maize	0	2016	.8658700678779669	0	0	0	1	0	0	0
BFA	maize	0	2017	2.106935958843741	0	0	0	1	0	0	0
BFA	maize	0	2018	.2814417986891105	0	0	0	0	0	0	0
BFA	soybean	0	2000	0	0	0	0	0	0	0	0
BFA	soybean	0	2001	0	0	0	0	0	1	0	0
BFA	soybean	0	2002	0	0	0	0	0	0	0	0
BFA	soybean	0	2003	0	0	0	0	1	0	0	0
BFA	soybean	0	2004	0	0	0	0	0	0	0	0
BFA	soybean	0	2005	0	0	0	0	0	0	0	0
BFA	soybean	0	2006	0	0	0	0	2	0	0	0
BFA	soybean	0	2007	0	0	0	0	1	0	0	0
BFA	soybean	0	2008	0	0	0	0	2	0	0	0
BFA	soybean	0	2009	0.073194522	0	0	0	2	0	0	0
BFA	soybean	0	2010	0.027716258	0	0	0	1	0	0	0
BFA	soybean	0	2011	0	0	0	0	0	1	0	0
BFA	soybean	0	2012	0	0	0	0	1	0	0	0
BFA	soybean	0	2013	0.007549482	0	0	0	1	0	0	0
BFA	soybean	0	2014	0.053120168	0	0	0	0	1	0	0
BFA	soybean	0	2015	.1603007561211966	0	0	0	1	0	0	0
BFA	soybean	0	2016	0.027154259	0	0	0	1	0	0	0
BFA	soybean	0	2017	0.072331306	0	0	0	1	0	0	0
BFA	soybean	0	2018	.1735973518236818	0	0	0	0	0	0	0
BGR	Canola	0	2000	.7561971614465446	1	0	1	0	1	2	0
BGR	Canola	0	2001	.6019311017217264	0	0	0	0	0	0	1
BGR	Canola	0	2002	.3633670190211662	0	0	0	1	0	0	0
BGR	Canola	0	2003	.7169339312836284	0	0	0	0	0	0	0
BGR	Canola	0	2004	1.105606842284943	0	0	0	0	0	0	0
BGR	Canola	0	2005	1.616395753371962	0	1	0	5	0	1	1
BGR	Canola	0	2006	1.126581054178473	0	0	0	2	0	0	0
BGR	Canola	3	2007	4.047058379851537	0	0	1	3	0	1	0
BGR	Canola	0	2008	8.031559941660454	1	0	0	0	0	1	0
BGR	Canola	1	2009	10.45703712641407	0	0	0	0	0	0	0
BGR	Canola	0	2010	22.57289349052931	1	0	0	1	0	1	0
BGR	Canola	0	2011	18.12948629266345	0	0	0	0	0	0	0
BGR	Canola	0	2012	7.777238901876641	2	0	0	1	0	2	0
BGR	Canola	0	2013	9.804649630239682	0	0	0	0	0	0	0
BGR	Canola	0	2014	11.87158743289873	0	0	0	4	0	0	1
BGR	Canola	1	2015	7.548801133414491	0	0	0	1	0	0	0
BGR	Canola	0	2016	16.00966544684624	0	0	0	0	0	0	0
BGR	Canola	1	2017	8.757204392123825	0	0	0	0	0	0	0
BGR	Canola	0	2018	8.480698446768924	0	0	0	1	0	0	0
BGR	cotton	0	2000	4.380663620071139	1	0	1	0	1	2	0
BGR	cotton	0	2001	.6965882415133272	0	0	0	0	0	0	1
BGR	cotton	4	2002	3.266804757299613	0	0	0	1	0	0	0
BGR	cotton	0	2003	1.960811945237705	0	0	0	0	0	0	0
BGR	cotton	0	2004	.1916381257703997	0	0	0	0	0	0	0
BGR	cotton	0	2005	.1872094305823047	0	1	0	5	0	1	1
BGR	cotton	0	2006	0	0	0	0	2	0	0	0
BGR	cotton	0	2007	.9572438176693104	0	0	1	3	0	1	0
BGR	cotton	1	2008	0	1	0	0	0	0	1	0
BGR	cotton	0	2009	0	0	0	0	0	0	0	0
BGR	cotton	0	2010	0	1	0	0	1	0	1	0
BGR	cotton	2	2011	0.081639954	0	0	0	0	0	0	0
BGR	cotton	0	2012	.2977425268646353	2	0	0	1	0	2	0
BGR	cotton	0	2013	0.080661802	0	0	0	0	0	0	0
BGR	cotton	0	2014	0.020815461	0	0	0	4	0	0	1
BGR	cotton	3	2015	.4744141508498053	0	0	0	1	0	0	0
BGR	cotton	0	2016	.1873291785311553	0	0	0	0	0	0	0
BGR	cotton	2	2017	0.076887566	0	0	0	0	0	0	0
BGR	cotton	1	2018	.8767195551697498	0	0	0	1	0	0	0
BGR	maize	0	2000	1.689620426627227	1	0	1	0	1	2	0
BGR	maize	0	2001	.7169870386246393	0	0	0	0	0	0	1
BGR	maize	0	2002	1.320451903279328	0	0	0	1	0	0	0
BGR	maize	0	2003	2.387962831379735	0	0	0	0	0	0	0
BGR	maize	1	2004	2.121619452823351	0	0	0	0	0	0	0
BGR	maize	1	2005	4.264685695718956	0	1	0	5	0	1	1
BGR	maize	1	2006	1.982554990404936	0	0	0	2	0	0	0
BGR	maize	3	2007	1.387195230413036	0	0	1	3	0	1	0
BGR	maize	1	2008	1.162314614505281	1	0	0	0	0	1	0
BGR	maize	4	2009	3.788651885224638	0	0	0	0	0	0	0
BGR	maize	8	2010	4.950844988393579	1	0	0	1	0	1	0
BGR	maize	4	2011	5.049285747981273	0	0	0	0	0	0	0
BGR	maize	1	2012	4.110334458838783	2	0	0	1	0	2	0
BGR	maize	10	2013	8.841915129005207	0	0	0	0	0	0	0
BGR	maize	0	2014	7.444119716589279	0	0	0	4	0	0	1
BGR	maize	2	2015	4.686632575907967	0	0	0	1	0	0	0
BGR	maize	7	2016	4.924760776	0	0	0	0	0	0	0
BGR	maize	2	2017	3.378562024448966	0	0	0	0	0	0	0
BGR	maize	2	2018	4.494087027337915	0	0	0	1	0	0	0
BGR	soybean	0	2000	0.0002012	1	0	1	0	1	2	0
BGR	soybean	0	2001	0.000172564	0	0	0	0	0	0	1
BGR	soybean	0	2002	0.000129433	0	0	0	1	0	0	0
BGR	soybean	0	2003	0	0	0	0	0	0	0	0
BGR	soybean	0	2004	0	0	0	0	0	0	0	0
BGR	soybean	1	2005	2.83137E-05	0	1	0	5	0	1	1
BGR	soybean	0	2006	1.55727E-05	0	0	0	2	0	0	0
BGR	soybean	0	2007	0.008745787	0	0	1	3	0	1	0
BGR	soybean	2	2008	1.70573E-05	1	0	0	0	0	1	0
BGR	soybean	0	2009	0.000413028	0	0	0	0	0	0	0
BGR	soybean	0	2010	0.017203081	1	0	0	1	0	1	0
BGR	soybean	0	2011	0.024534445	0	0	0	0	0	0	0
BGR	soybean	4	2012	0.00033811	2	0	0	1	0	2	0
BGR	soybean	0	2013	4.11507E-05	0	0	0	0	0	0	0
BGR	soybean	0	2014	0.004321816	0	0	0	4	0	0	1
BGR	soybean	6	2015	0.013597047	0	0	0	1	0	0	0
BGR	soybean	2	2016	0.038247777	0	0	0	0	0	0	0
BGR	soybean	4	2017	0.014251402	0	0	0	0	0	0	0
BGR	soybean	0	2018	0.005492231	0	0	0	1	0	0	0
BOL	Canola	0	2000	0	1	0	0	2	1	1	0
BOL	Canola	0	2001	0	1	0	0	1	0	1	0
BOL	Canola	0	2002	0	0	0	0	1	0	0	1
BOL	Canola	0	2003	0	0	0	0	3	0	0	0
BOL	Canola	0	2004	0	0	0	0	0	1	0	0
BOL	Canola	0	2005	0	0	0	0	0	0	0	0
BOL	Canola	0	2006	0	0	0	0	2	0	0	0
BOL	Canola	0	2007	0	0	1	0	2	0	1	0
BOL	Canola	0	2008	0	0	0	0	0	1	0	1
BOL	Canola	0	2009	0	0	0	0	1	0	0	0
BOL	Canola	0	2010	0	1	0	0	1	1	1	0
BOL	Canola	0	2011	0	0	0	0	1	0	0	0
BOL	Canola	0	2012	0	0	0	0	1	0	0	0
BOL	Canola	0	2013	0	0	0	1	2	1	1	0
BOL	Canola	0	2014	0	0	0	0	2	1	0	0
BOL	Canola	0	2015	0	0	0	0	1	0	0	0
BOL	Canola	0	2016	0	0	0	0	2	1	0	0
BOL	Canola	0	2017	0	0	0	0	0	0	0	0
BOL	Canola	0	2018	0	0	0	0	1	0	0	0
BOL	cotton	0	2000	0	1	0	0	2	1	1	0
BOL	cotton	0	2001	0.046153887	1	0	0	1	0	1	0
BOL	cotton	0	2002	0.071268388	0	0	0	1	0	0	1
BOL	cotton	0	2003	0.032105605	0	0	0	3	0	0	0
BOL	cotton	0	2004	0	0	0	0	0	1	0	0
BOL	cotton	0	2005	0	0	0	0	0	0	0	0
BOL	cotton	0	2006	0	0	0	0	2	0	0	0
BOL	cotton	0	2007	0	0	1	0	2	0	1	0
BOL	cotton	0	2008	0	0	0	0	0	1	0	1
BOL	cotton	0	2009	0	0	0	0	1	0	0	0
BOL	cotton	0	2010	0	1	0	0	1	1	1	0
BOL	cotton	0	2011	0	0	0	0	1	0	0	0
BOL	cotton	0	2012	0	0	0	0	1	0	0	0
BOL	cotton	0	2013	0	0	0	1	2	1	1	0
BOL	cotton	0	2014	0	0	0	0	2	1	0	0
BOL	cotton	0	2015	0	0	0	0	1	0	0	0
BOL	cotton	0	2016	0	0	0	0	2	1	0	0
BOL	cotton	0	2017	0	0	0	0	0	0	0	0
BOL	cotton	0	2018	0	0	0	0	1	0	0	0
BOL	maize	0	2000	.2838254764035565	1	0	0	2	1	1	0
BOL	maize	0	2001	.7247733175117448	1	0	0	1	0	1	0
BOL	maize	0	2002	0.337665826	0	0	0	1	0	0	1
BOL	maize	0	2003	0.386797714	0	0	0	3	0	0	0
BOL	maize	0	2004	.5054185373481506	0	0	0	0	1	0	0
BOL	maize	0	2005	.2164105348694192	0	0	0	0	0	0	0
BOL	maize	0	2006	.6837964080425384	0	0	0	2	0	0	0
BOL	maize	0	2007	.5636766215831805	0	1	0	2	0	1	0
BOL	maize	0	2008	.2205043253143346	0	0	0	0	1	0	1
BOL	maize	0	2009	.8511490824690459	0	0	0	1	0	0	0
BOL	maize	0	2010	.2460312254457135	1	0	0	1	1	1	0
BOL	maize	0	2011	0.05810905	0	0	0	1	0	0	0
BOL	maize	0	2012	.7267291548156615	0	0	0	1	0	0	0
BOL	maize	0	2013	.5070009751616654	0	0	1	2	1	1	0
BOL	maize	0	2014	0.265301208	0	0	0	2	1	0	0
BOL	maize	0	2015	1.568156062940134	0	0	0	1	0	0	0
BOL	maize	0	2016	.6406925019794539	0	0	0	2	1	0	0
BOL	maize	0	2017	.5160624382707167	0	0	0	0	0	0	0
BOL	maize	0	2018	.3221052025659054	0	0	0	1	0	0	0
BOL	soybean	0	2000	21.90970297089275	1	0	0	2	1	1	0
BOL	soybean	0	2001	0.705613112	1	0	0	1	0	1	0
BOL	soybean	0	2002	2.515308392465163	0	0	0	1	0	0	1
BOL	soybean	0	2003	7.193714554699017	0	0	0	3	0	0	0
BOL	soybean	0	2004	5.993278243075245	0	0	0	0	1	0	0
BOL	soybean	1	2005	7.424762131942082	0	0	0	0	0	0	0
BOL	soybean	0	2006	2.665434032494832	0	0	0	2	0	0	0
BOL	soybean	0	2007	2.135051791456501	0	1	0	2	0	1	0
BOL	soybean	0	2008	2.544801172951156	0	0	0	0	1	0	1
BOL	soybean	0	2009	3.504345015717804	0	0	0	1	0	0	0
BOL	soybean	0	2010	1.034192521878438	1	0	0	1	1	1	0
BOL	soybean	0	2011	.6573936739972903	0	0	0	1	0	0	0
BOL	soybean	0	2012	4.412887615177938	0	0	0	1	0	0	0
BOL	soybean	0	2013	7.031236503172093	0	0	1	2	1	1	0
BOL	soybean	0	2014	2.156693079593678	0	0	0	2	1	0	0
BOL	soybean	0	2015	.1169582369311783	0	0	0	1	0	0	0
BOL	soybean	0	2016	1.316009958342784	0	0	0	2	1	0	0
BOL	soybean	0	2017	.1977516766682283	0	0	0	0	0	0	0
BOL	soybean	0	2018	.1174406962508762	0	0	0	1	0	0	0
BRA	Canola	0	2000	0	1	0	0	4	0	1	0
BRA	Canola	0	2001	0	0	0	0	3	1	0	1
BRA	Canola	0	2002	0	0	0	0	2	1	0	0
BRA	Canola	0	2003	0	0	0	0	5	0	0	0
BRA	Canola	0	2004	0.008466991	1	0	0	2	1	1	1
BRA	Canola	0	2005	0.020508783	0	0	0	2	1	0	1
BRA	Canola	0	2006	0	0	0	0	2	0	0	0
BRA	Canola	0	2007	9.77066E-05	0	0	0	3	1	0	0
BRA	Canola	0	2008	3.72961238134e-07	0	0	0	4	0	0	1
BRA	Canola	0	2009	0	0	0	0	7	0	0	1
BRA	Canola	0	2010	7.80294E-05	0	0	1	3	1	1	0
BRA	Canola	0	2011	0	0	0	0	8	0	0	0
BRA	Canola	0	2012	0.000234339	0	0	0	2	1	0	0
BRA	Canola	0	2013	0	0	0	0	5	0	0	1
BRA	Canola	0	2014	0	0	0	0	4	1	0	0
BRA	Canola	0	2015	0	0	0	0	4	0	0	1
BRA	Canola	0	2016	0.005081258	0	0	0	2	0	0	0
BRA	Canola	0	2017	0.001159668	0	0	0	1	0	0	0
BRA	Canola	0	2018	0.005940038	0	0	0	2	0	0	0
BRA	cotton	0	2000	.3434741824240461	1	0	0	4	0	1	0
BRA	cotton	0	2001	.4546185805361517	0	0	0	3	1	0	1
BRA	cotton	0	2002	.5298989253048861	0	0	0	2	1	0	0
BRA	cotton	0	2003	1.051129989709389	0	0	0	5	0	0	0
BRA	cotton	0	2004	4.694375102121951	1	0	0	2	1	1	1
BRA	cotton	1	2005	1.291544197339019	0	0	0	2	1	0	1
BRA	cotton	0	2006	0.05163131	0	0	0	2	0	0	0
BRA	cotton	0	2007	1.098163367176957	0	0	0	3	1	0	0
BRA	cotton	2	2008	1.282644956197403	0	0	0	4	0	0	1
BRA	cotton	3	2009	8.092720745	0	0	0	7	0	0	1
BRA	cotton	1	2010	1.280457144628364	0	0	1	3	1	1	0
BRA	cotton	2	2011	3.215519638207236	0	0	0	8	0	0	0
BRA	cotton	3	2012	0.249859339	0	0	0	2	1	0	0
BRA	cotton	0	2013	.1173589955600181	0	0	0	5	0	0	1
BRA	cotton	0	2014	5.828768134354879	0	0	0	4	1	0	0
BRA	cotton	0	2015	9.811193600620784	0	0	0	4	0	0	1
BRA	cotton	1	2016	8.172492187494374	0	0	0	2	0	0	0
BRA	cotton	2	2017	1.044665683482381	0	0	0	1	0	0	0
BRA	cotton	5	2018	1.792962350204383	0	0	0	2	0	0	0
BRA	maize	0	2000	.1224419388496863	1	0	0	4	0	1	0
BRA	maize	0	2001	6.176308707141041	0	0	0	3	1	0	1
BRA	maize	0	2002	2.924231500176591	0	0	0	2	1	0	0
BRA	maize	0	2003	3.500275264139101	0	0	0	5	0	0	0
BRA	maize	0	2004	5.080074867158875	1	0	0	2	1	1	1
BRA	maize	0	2005	.9303594922334332	0	0	0	2	1	0	1
BRA	maize	0	2006	3.24450629	0	0	0	2	0	0	0
BRA	maize	2	2007	8.797866270044286	0	0	0	3	1	0	0
BRA	maize	4	2008	4.378047691450669	0	0	0	4	0	0	1
BRA	maize	5	2009	5.688887581246328	0	0	0	7	0	0	1
BRA	maize	4	2010	7.700864803103811	0	0	1	3	1	1	0
BRA	maize	3	2011	6.072546518664279	0	0	0	8	0	0	0
BRA	maize	0	2012	13.00422313224395	0	0	0	2	1	0	0
BRA	maize	1	2013	17.13541421	0	0	0	5	0	0	1
BRA	maize	2	2014	11.19036696160707	0	0	0	4	1	0	0
BRA	maize	13	2015	17.99800857620086	0	0	0	4	0	0	1
BRA	maize	6	2016	12.54743185689934	0	0	0	2	0	0	0
BRA	maize	4	2017	14.48766312835343	0	0	0	1	0	0	0
BRA	maize	4	2018	10.81634921443183	0	0	0	2	0	0	0
BRA	soybean	0	2000	35.78378520794821	1	0	0	4	0	1	0
BRA	soybean	0	2001	37.27858974443926	0	0	0	3	1	0	1
BRA	soybean	0	2002	40.89278308851439	0	0	0	2	1	0	0
BRA	soybean	0	2003	38.11006578321637	0	0	0	5	0	0	0
BRA	soybean	0	2004	49.97367517592522	1	0	0	2	1	1	1
BRA	soybean	0	2005	43.92288980493338	0	0	0	2	1	0	1
BRA	soybean	0	2006	46.30358785633645	0	0	0	2	0	0	0
BRA	soybean	0	2007	35.25632673070677	0	0	0	3	1	0	0
BRA	soybean	0	2008	36.27551862947098	0	0	0	4	0	0	1
BRA	soybean	1	2009	42.74004569	0	0	0	7	0	0	1
BRA	soybean	4	2010	28.25382017461122	0	0	1	3	1	1	0
BRA	soybean	0	2011	38.93519903608599	0	0	0	8	0	0	0
BRA	soybean	0	2012	35.64182100471534	0	0	0	2	1	0	0
BRA	soybean	0	2013	51.89480485	0	0	0	5	0	0	1
BRA	soybean	0	2014	53.78379830855472	0	0	0	4	1	0	0
BRA	soybean	4	2015	59.54733737985955	0	0	0	4	0	0	1
BRA	soybean	2	2016	50.18887112	0	0	0	2	0	0	0
BRA	soybean	2	2017	63.09727236725121	0	0	0	1	0	0	0
BRA	soybean	3	2018	102.6388702629237	0	0	0	2	0	0	0
CAN	Canola	0	2000	15.54517097555424	0	0	0	0	0	0	1
CAN	Canola	0	2001	17.09870542	0	0	0	0	0	0	1
CAN	Canola	0	2002	11.54223265764496	0	0	0	1	0	0	0
CAN	Canola	0	2003	20.77918272970904	0	0	0	4	0	0	2
CAN	Canola	0	2004	19.09031219275181	0	0	0	2	0	0	2
CAN	Canola	0	2005	22.68228159078931	0	0	0	2	0	0	1
CAN	Canola	0	2006	29.00859465011066	0	0	0	5	0	0	0
CAN	Canola	0	2007	25.12937899518534	0	0	0	1	0	0	2
CAN	Canola	0	2008	23.16566042	0	0	0	2	0	0	0
CAN	Canola	0	2009	29.29797200476307	0	0	0	1	0	0	2
CAN	Canola	0	2010	28.62883786	0	0	0	0	0	0	1
CAN	Canola	0	2011	29.59780840592185	0	0	0	1	0	0	2
CAN	Canola	3	2012	28.45003916	0	0	0	1	0	0	2
CAN	Canola	0	2013	21.01355865638021	0	1	0	1	0	1	1
CAN	Canola	0	2014	28.52140676	1	0	0	1	0	1	0
CAN	Canola	0	2015	29.46797627694977	0	0	0	0	0	0	0
CAN	Canola	0	2016	35.33372660673631	0	0	0	1	0	0	0
CAN	Canola	0	2017	32.59005135917381	0	0	0	2	0	0	0
CAN	Canola	1	2018	31.83998035997168	0	0	1	1	0	1	1
CAN	cotton	0	2000	0.000767041	0	0	0	0	0	0	1
CAN	cotton	0	2001	0.000728141	0	0	0	0	0	0	1
CAN	cotton	0	2002	1.04229667831e-07	0	0	0	1	0	0	0
CAN	cotton	1	2003	0	0	0	0	4	0	0	2
CAN	cotton	1	2004	0.000140941	0	0	0	2	0	0	2
CAN	cotton	3	2005	0	0	0	0	2	0	0	1
CAN	cotton	0	2006	0	0	0	0	5	0	0	0
CAN	cotton	0	2007	0	0	0	0	1	0	0	2
CAN	cotton	1	2008	0	0	0	0	2	0	0	0
CAN	cotton	0	2009	0	0	0	0	1	0	0	2
CAN	cotton	0	2010	0	0	0	0	0	0	0	1
CAN	cotton	5	2011	3.15140680733e-06	0	0	0	1	0	0	2
CAN	cotton	0	2012	0.000306363	0	0	0	1	0	0	2
CAN	cotton	0	2013	0.000575939	0	1	0	1	0	1	1
CAN	cotton	2	2014	0.033972006	1	0	0	1	0	1	0
CAN	cotton	1	2015	0.000316438	0	0	0	0	0	0	0
CAN	cotton	0	2016	0	0	0	0	1	0	0	0
CAN	cotton	0	2017	0.000795214	0	0	0	2	0	0	0
CAN	cotton	2	2018	0	0	0	1	1	0	1	1
CAN	maize	0	2000	0.095801028	0	0	0	0	0	0	1
CAN	maize	2	2001	0.064121947	0	0	0	0	0	0	1
CAN	maize	1	2002	.1006883463582198	0	0	0	1	0	0	0
CAN	maize	1	2003	.1044229959752243	0	0	0	4	0	0	2
CAN	maize	1	2004	0.143427647	0	0	0	2	0	0	2
CAN	maize	3	2005	.1213518020134555	0	0	0	2	0	0	1
CAN	maize	7	2006	.1112980489475576	0	0	0	5	0	0	0
CAN	maize	3	2007	.2043983960840216	0	0	0	1	0	0	2
CAN	maize	4	2008	0.33890927	0	0	0	2	0	0	0
CAN	maize	2	2009	.1884681668770484	0	0	0	1	0	0	2
CAN	maize	8	2010	.4060031419595445	0	0	0	0	0	0	1
CAN	maize	3	2011	.4157987347944786	0	0	0	1	0	0	2
CAN	maize	2	2012	.3200975808686503	0	0	0	1	0	0	2
CAN	maize	7	2013	.6602933899403135	0	1	0	1	0	1	1
CAN	maize	3	2014	.5180029754570106	1	0	0	1	0	1	0
CAN	maize	2	2015	.2005219694000792	0	0	0	0	0	0	0
CAN	maize	3	2016	.4500285485104621	0	0	0	1	0	0	0
CAN	maize	3	2017	.4190426894005015	0	0	0	2	0	0	0
CAN	maize	0	2018	0.502041146	0	0	1	1	0	1	1
CAN	soybean	1	2000	.4352068812609099	0	0	0	0	0	0	1
CAN	soybean	0	2001	.3032995506631414	0	0	0	0	0	0	1
CAN	soybean	0	2002	.3778757685466481	0	0	0	1	0	0	0
CAN	soybean	0	2003	.4022826356599364	0	0	0	4	0	0	2
CAN	soybean	0	2004	.5343588045546855	0	0	0	2	0	0	2
CAN	soybean	0	2005	.6113952092608881	0	0	0	2	0	0	1
CAN	soybean	0	2006	0.788426674	0	0	0	5	0	0	0
CAN	soybean	1	2007	.9139857380078596	0	0	0	1	0	0	2
CAN	soybean	0	2008	0.853661418	0	0	0	2	0	0	0
CAN	soybean	3	2009	1.156121732843994	0	0	0	1	0	0	2
CAN	soybean	1	2010	1.339986649928549	0	0	0	0	0	0	1
CAN	soybean	2	2011	1.270218892758857	0	0	0	1	0	0	2
CAN	soybean	4	2012	1.623348947785968	0	0	0	1	0	0	2
CAN	soybean	2	2013	1.435330340393397	0	1	0	1	0	1	1
CAN	soybean	3	2014	1.178371235426253	1	0	0	1	0	1	0
CAN	soybean	1	2015	1.429876666069458	0	0	0	0	0	0	0
CAN	soybean	0	2016	1.469595015665345	0	0	0	1	0	0	0
CAN	soybean	0	2017	1.373400123490278	0	0	0	2	0	0	0
CAN	soybean	0	2018	1.606064604534148	0	0	1	1	0	1	1
CHE	Canola	0	2000	0	0	0	0	0	0	0	0
CHE	Canola	0	2001	0	1	0	0	0	0	1	0
CHE	Canola	0	2002	0.000356471	0	0	0	0	0	0	1
CHE	Canola	0	2003	0.000620001	0	0	1	0	0	1	1
CHE	Canola	0	2004	0.000343406	0	0	0	0	0	0	0
CHE	Canola	0	2005	0.005616405	0	1	0	1	0	1	0
CHE	Canola	0	2006	0.002623933	0	0	0	1	0	0	1
CHE	Canola	0	2007	0.001373454	0	0	0	1	0	0	2
CHE	Canola	0	2008	0.001080463	0	0	0	0	0	0	0
CHE	Canola	0	2009	0.002394279	0	0	0	0	0	0	1
CHE	Canola	0	2010	0.002319477	1	0	0	0	0	1	1
CHE	Canola	0	2011	0.001573603	0	0	0	0	0	0	1
CHE	Canola	0	2012	0.001482793	2	0	0	0	0	2	0
CHE	Canola	0	2013	0.00033764	0	0	0	0	0	0	2
CHE	Canola	0	2014	0.000242652	0	0	0	0	0	0	1
CHE	Canola	0	2015	0.012500609	0	0	0	0	0	0	0
CHE	Canola	0	2016	0.00044752	0	0	0	0	0	0	0
CHE	Canola	0	2017	0.000630107	0	0	0	0	0	0	0
CHE	Canola	0	2018	0.000676473	0	0	0	0	0	0	1
CHE	cotton	0	2000	0.00039597	0	0	0	0	0	0	0
CHE	cotton	0	2001	0	1	0	0	0	0	1	0
CHE	cotton	0	2002	0	0	0	0	0	0	0	1
CHE	cotton	0	2003	0	0	0	1	0	0	1	1
CHE	cotton	0	2004	0	0	0	0	0	0	0	0
CHE	cotton	0	2005	0	0	1	0	1	0	1	0
CHE	cotton	0	2006	0	0	0	0	1	0	0	1
CHE	cotton	0	2007	6.35155568178e-06	0	0	0	1	0	0	2
CHE	cotton	0	2008	0	0	0	0	0	0	0	0
CHE	cotton	0	2009	0	0	0	0	0	0	0	1
CHE	cotton	0	2010	0	1	0	0	0	0	1	1
CHE	cotton	0	2011	0	0	0	0	0	0	0	1
CHE	cotton	0	2012	0	2	0	0	0	0	2	0
CHE	cotton	0	2013	0.000483792	0	0	0	0	0	0	2
CHE	cotton	0	2014	0	0	0	0	0	0	0	1
CHE	cotton	0	2015	0	0	0	0	0	0	0	0
CHE	cotton	0	2016	0	0	0	0	0	0	0	0
CHE	cotton	0	2017	8.58113799302e-07	0	0	0	0	0	0	0
CHE	cotton	0	2018	0.001370811	0	0	0	0	0	0	1
CHE	maize	0	2000	0.001125823	0	0	0	0	0	0	0
CHE	maize	0	2001	0.004101436	1	0	0	0	0	1	0
CHE	maize	1	2002	0.004442849	0	0	0	0	0	0	1
CHE	maize	1	2003	0.002756338	0	0	1	0	0	1	1
CHE	maize	0	2004	0.003893576	0	0	0	0	0	0	0
CHE	maize	1	2005	0.007211915	0	1	0	1	0	1	0
CHE	maize	0	2006	0.001882773	0	0	0	1	0	0	1
CHE	maize	0	2007	0.000702657	0	0	0	1	0	0	2
CHE	maize	0	2008	0.001512436	0	0	0	0	0	0	0
CHE	maize	0	2009	0.001257964	0	0	0	0	0	0	1
CHE	maize	0	2010	0.001744896	1	0	0	0	0	1	1
CHE	maize	0	2011	0.001252431	0	0	0	0	0	0	1
CHE	maize	0	2012	0.00087202	2	0	0	0	0	2	0
CHE	maize	0	2013	0.000931954	0	0	0	0	0	0	2
CHE	maize	0	2014	0.00098568	0	0	0	0	0	0	1
CHE	maize	0	2015	0.000488386	0	0	0	0	0	0	0
CHE	maize	0	2016	0.000696622	0	0	0	0	0	0	0
CHE	maize	0	2017	0.000763239	0	0	0	0	0	0	0
CHE	maize	0	2018	0.000604628	0	0	0	0	0	0	1
CHE	soybean	0	2000	0.002633389	0	0	0	0	0	0	0
CHE	soybean	0	2001	0.001305305	1	0	0	0	0	1	0
CHE	soybean	0	2002	0.001411945	0	0	0	0	0	0	1
CHE	soybean	0	2003	0.00119792	0	0	1	0	0	1	1
CHE	soybean	0	2004	0.001452152	0	0	0	0	0	0	0
CHE	soybean	0	2005	0.001739706	0	1	0	1	0	1	0
CHE	soybean	0	2006	0.001796206	0	0	0	1	0	0	1
CHE	soybean	0	2007	0.001429319	0	0	0	1	0	0	2
CHE	soybean	0	2008	0.001230525	0	0	0	0	0	0	0
CHE	soybean	0	2009	0.000882248	0	0	0	0	0	0	1
CHE	soybean	0	2010	0.000837333	1	0	0	0	0	1	1
CHE	soybean	0	2011	0.000330801	0	0	0	0	0	0	1
CHE	soybean	0	2012	4.17757E-05	2	0	0	0	0	2	0
CHE	soybean	0	2013	0.000115709	0	0	0	0	0	0	2
CHE	soybean	0	2014	7.58187E-05	0	0	0	0	0	0	1
CHE	soybean	0	2015	0.000210417	0	0	0	0	0	0	0
CHE	soybean	0	2016	0.000297518	0	0	0	0	0	0	0
CHE	soybean	0	2017	0.000179117	0	0	0	0	0	0	0
CHE	soybean	0	2018	0.000362217	0	0	0	0	0	0	1
CHL	Canola	0	2000	0	1	0	0	2	0	1	0
CHL	Canola	0	2001	0.010873269	0	0	0	3	0	0	1
CHL	Canola	0	2002	0.017954195	1	0	0	3	0	1	0
CHL	Canola	0	2003	0.013761442	0	0	0	0	0	0	0
CHL	Canola	0	2004	0.063776732	1	0	0	1	0	1	0
CHL	Canola	0	2005	.4435427768708415	0	0	0	2	0	0	1
CHL	Canola	0	2006	.1642658727808492	0	0	0	1	0	0	0
CHL	Canola	1	2007	0.069541077	0	1	0	0	0	1	0
CHL	Canola	0	2008	.1022952412768603	0	0	0	2	0	0	0
CHL	Canola	0	2009	.6514950182995839	0	0	0	0	0	0	0
CHL	Canola	0	2010	.2640835652314091	1	0	0	0	0	1	0
CHL	Canola	0	2011	.3591401261965105	0	1	0	0	0	1	0
CHL	Canola	0	2012	.4008080579109317	0	0	0	1	0	0	0
CHL	Canola	0	2013	.6511027237665359	0	1	0	0	0	1	0
CHL	Canola	0	2014	.4146577156590179	0	0	0	1	0	0	0
CHL	Canola	0	2015	.3861325655380699	0	0	0	2	0	0	1
CHL	Canola	0	2016	.5633625864325247	0	0	0	1	0	0	0
CHL	Canola	0	2017	.3402720049545709	0	0	0	3	0	0	0
CHL	Canola	0	2018	.5626372117811808	0	0	0	0	0	0	0
CHL	cotton	0	2000	0	1	0	0	2	0	1	0
CHL	cotton	0	2001	0	0	0	0	3	0	0	1
CHL	cotton	0	2002	0	1	0	0	3	0	1	0
CHL	cotton	0	2003	0	0	0	0	0	0	0	0
CHL	cotton	0	2004	0	1	0	0	1	0	1	0
CHL	cotton	0	2005	0	0	0	0	2	0	0	1
CHL	cotton	0	2006	0	0	0	0	1	0	0	0
CHL	cotton	0	2007	0	0	1	0	0	0	1	0
CHL	cotton	0	2008	0	0	0	0	2	0	0	0
CHL	cotton	0	2009	0	0	0	0	0	0	0	0
CHL	cotton	0	2010	0	1	0	0	0	0	1	0
CHL	cotton	0	2011	0	0	1	0	0	0	1	0
CHL	cotton	0	2012	0	0	0	0	1	0	0	0
CHL	cotton	0	2013	0	0	1	0	0	0	1	0
CHL	cotton	0	2014	0.002905732	0	0	0	1	0	0	0
CHL	cotton	0	2015	0.019663482	0	0	0	2	0	0	1
CHL	cotton	0	2016	.1843744677968541	0	0	0	1	0	0	0
CHL	cotton	0	2017	0	0	0	0	3	0	0	0
CHL	cotton	0	2018	0.004333563	0	0	0	0	0	0	0
CHL	maize	0	2000	2.663430499624768	1	0	0	2	0	1	0
CHL	maize	0	2001	2.40269128	0	0	0	3	0	0	1
CHL	maize	0	2002	2.421061686467309	1	0	0	3	0	1	0
CHL	maize	0	2003	2.101531155076252	0	0	0	0	0	0	0
CHL	maize	0	2004	1.782260439379841	1	0	0	1	0	1	0
CHL	maize	0	2005	1.742070702127056	0	0	0	2	0	0	1
CHL	maize	0	2006	1.530004961308578	0	0	0	1	0	0	0
CHL	maize	1	2007	1.141586847289642	0	1	0	0	0	1	0
CHL	maize	0	2008	1.606732714787565	0	0	0	2	0	0	0
CHL	maize	0	2009	2.212801127	0	0	0	0	0	0	0
CHL	maize	0	2010	1.492804735035524	1	0	0	0	0	1	0
CHL	maize	0	2011	1.081187034064423	0	1	0	0	0	1	0
CHL	maize	0	2012	1.751914783024537	0	0	0	1	0	0	0
CHL	maize	0	2013	2.539698230237831	0	1	0	0	0	1	0
CHL	maize	0	2014	2.091684306328492	0	0	0	1	0	0	0
CHL	maize	0	2015	.8509697770478724	0	0	0	2	0	0	1
CHL	maize	0	2016	.7379197186992216	0	0	0	1	0	0	0
CHL	maize	0	2017	.6866195012610737	0	0	0	3	0	0	0
CHL	maize	0	2018	.6508646025495181	0	0	0	0	0	0	0
CHL	soybean	0	2000	0.042888003	1	0	0	2	0	1	0
CHL	soybean	0	2001	0.022165566	0	0	0	3	0	0	1
CHL	soybean	0	2002	0.028558548	1	0	0	3	0	1	0
CHL	soybean	0	2003	0.028798499	0	0	0	0	0	0	0
CHL	soybean	0	2004	0.010524945	1	0	0	1	0	1	0
CHL	soybean	0	2005	0.014431153	0	0	0	2	0	0	1
CHL	soybean	0	2006	0.025419827	0	0	0	1	0	0	0
CHL	soybean	1	2007	0.02165103	0	1	0	0	0	1	0
CHL	soybean	0	2008	0.033111584	0	0	0	2	0	0	0
CHL	soybean	0	2009	.1894316638149593	0	0	0	0	0	0	0
CHL	soybean	0	2010	.1355932354152541	1	0	0	0	0	1	0
CHL	soybean	0	2011	.1058051085325621	0	1	0	0	0	1	0
CHL	soybean	0	2012	0.058436557	0	0	0	1	0	0	0
CHL	soybean	0	2013	0.05864337	0	1	0	0	0	1	0
CHL	soybean	0	2014	0.029013613	0	0	0	1	0	0	0
CHL	soybean	0	2015	0.042807349	0	0	0	2	0	0	1
CHL	soybean	0	2016	0.045701773	0	0	0	1	0	0	0
CHL	soybean	0	2017	0.054891321	0	0	0	3	0	0	0
CHL	soybean	0	2018	0.058619079	0	0	0	0	0	0	0
CHN	Canola	0	2000	0.005290403	0	0	0	9	3	0	10
CHN	Canola	0	2001	0.000243969	0	0	0	9	2	0	10
CHN	Canola	11	2002	0.006711783	0	0	1	10	3	1	6
CHN	Canola	0	2003	0.006964189	0	0	0	6	2	0	5
CHN	Canola	0	2004	0.000449106	0	0	1	9	0	1	7
CHN	Canola	0	2005	0.00029052	0	0	1	11	2	1	14
CHN	Canola	1	2006	0.000251927	0	0	0	20	1	0	8
CHN	Canola	0	2007	0.000581368	0	0	0	11	0	0	6
CHN	Canola	0	2008	0.000236143	0	2	0	7	1	2	9
CHN	Canola	0	2009	0.000746349	0	0	0	7	2	0	10
CHN	Canola	0	2010	8.06114E-05	0	0	0	5	1	0	6
CHN	Canola	0	2011	0.0002903	1	0	0	5	0	1	5
CHN	Canola	0	2012	0.000252962	0	1	0	12	0	1	8
CHN	Canola	0	2013	7.56306E-05	0	0	1	14	1	1	15
CHN	Canola	0	2014	9.5977E-05	0	0	0	13	2	0	16
CHN	Canola	0	2015	0.000299637	0	0	0	12	1	0	17
CHN	Canola	0	2016	0.000705863	1	0	0	12	1	1	13
CHN	Canola	0	2017	0.000136568	0	0	0	12	1	0	9
CHN	Canola	2	2018	0.000150995	0	0	0	8	0	0	12
CHN	cotton	0	2000	0.053976013	0	0	0	9	3	0	10
CHN	cotton	0	2001	0.064724113	0	0	0	9	2	0	10
CHN	cotton	0	2002	0.083596711	0	0	1	10	3	1	6
CHN	cotton	0	2003	.1379089478881797	0	0	0	6	2	0	5
CHN	cotton	1	2004	0.115638645	0	0	1	9	0	1	7
CHN	cotton	0	2005	0.09216386	0	0	1	11	2	1	14
CHN	cotton	2	2006	.1127959743191075	0	0	0	20	1	0	8
CHN	cotton	1	2007	0.010468134	0	0	0	11	0	0	6
CHN	cotton	1	2008	0.087332528	0	2	0	7	1	2	9
CHN	cotton	0	2009	.1141600831826023	0	0	0	7	2	0	10
CHN	cotton	1	2010	0.026479495	0	0	0	5	1	0	6
CHN	cotton	0	2011	0.036173959	1	0	0	5	0	1	5
CHN	cotton	0	2012	0.068772071	0	1	0	12	0	1	8
CHN	cotton	0	2013	0.008119073	0	0	1	14	1	1	15
CHN	cotton	2	2014	0.0337618	0	0	0	13	2	0	16
CHN	cotton	1	2015	0.000590717	0	0	0	12	1	0	17
CHN	cotton	0	2016	0.000496764	1	0	0	12	1	1	13
CHN	cotton	0	2017	0.002293842	0	0	0	12	1	0	9
CHN	cotton	0	2018	0.001035943	0	0	0	8	0	0	12
CHN	maize	0	2000	3.338823793899668	0	0	0	9	3	0	10
CHN	maize	0	2001	1.661432412167553	0	0	0	9	2	0	10
CHN	maize	7	2002	2.489568643	0	0	1	10	3	1	6
CHN	maize	0	2003	2.989998673572712	0	0	0	6	2	0	5
CHN	maize	1	2004	.4074151913973391	0	0	1	9	0	1	7
CHN	maize	0	2005	1.345721622855192	0	0	1	11	2	1	14
CHN	maize	1	2006	.3641855434687611	0	0	0	20	1	0	8
CHN	maize	0	2007	.4584266975350557	0	0	0	11	0	0	6
CHN	maize	1	2008	0.027434888	0	2	0	7	1	2	9
CHN	maize	1	2009	0.014965246	0	0	0	7	2	0	10
CHN	maize	2	2010	0.012092004	0	0	0	5	1	0	6
CHN	maize	1	2011	0.011614624	1	0	0	5	0	1	5
CHN	maize	0	2012	0.021874142	0	1	0	12	0	1	8
CHN	maize	2	2013	0.006957744	0	0	1	14	1	1	15
CHN	maize	1	2014	0.001601448	0	0	0	13	2	0	16
CHN	maize	0	2015	0.001028644	0	0	0	12	1	0	17
CHN	maize	0	2016	0.000603001	1	0	0	12	1	1	13
CHN	maize	3	2017	0.004061222	0	0	0	12	1	0	9
CHN	maize	1	2018	0.001143871	0	0	0	8	0	0	12
CHN	soybean	0	2000	.1720707185152395	0	0	0	9	3	0	10
CHN	soybean	0	2001	.1647694423626317	0	0	0	9	2	0	10
CHN	soybean	1	2002	.1329609404321777	0	0	1	10	3	1	6
CHN	soybean	0	2003	0.088640295	0	0	0	6	2	0	5
CHN	soybean	0	2004	.1345485351249755	0	0	1	9	0	1	7
CHN	soybean	0	2005	.1360975258453036	0	0	1	11	2	1	14
CHN	soybean	0	2006	.1033916358719395	0	0	0	20	1	0	8
CHN	soybean	0	2007	0.089320619	0	0	0	11	0	0	6
CHN	soybean	0	2008	.1019114094325624	0	2	0	7	1	2	9
CHN	soybean	0	2009	0.067531884	0	0	0	7	2	0	10
CHN	soybean	2	2010	0.025222781	0	0	0	5	1	0	6
CHN	soybean	2	2011	0.030042853	1	0	0	5	0	1	5
CHN	soybean	0	2012	0.040528131	0	1	0	12	0	1	8
CHN	soybean	3	2013	0.026101497	0	0	1	14	1	1	15
CHN	soybean	2	2014	0.023294203	0	0	0	13	2	0	16
CHN	soybean	0	2015	0.015019767	0	0	0	12	1	0	17
CHN	soybean	2	2016	0.013377583	1	0	0	12	1	1	13
CHN	soybean	1	2017	0.010428572	0	0	0	12	1	0	9
CHN	soybean	3	2018	0.011235797	0	0	0	8	0	0	12
COL	Canola	0	2000	0	0	0	0	3	0	0	0
COL	Canola	0	2001	0	0	0	0	2	0	0	1
COL	Canola	0	2002	0	0	0	0	4	0	0	0
COL	Canola	0	2003	0	0	0	0	3	0	0	0
COL	Canola	0	2004	0	0	0	0	2	0	0	0
COL	Canola	0	2005	0	0	0	0	3	0	0	1
COL	Canola	0	2006	0	0	0	0	1	0	0	0
COL	Canola	0	2007	0	0	0	0	4	0	0	0
COL	Canola	0	2008	0	0	0	0	2	0	0	0
COL	Canola	0	2009	0	0	0	0	1	0	0	0
COL	Canola	0	2010	0.000225569	0	0	0	3	0	0	0
COL	Canola	0	2011	0	0	0	0	2	0	0	0
COL	Canola	0	2012	0	0	0	0	3	0	0	0
COL	Canola	0	2013	0	0	0	0	1	0	0	0
COL	Canola	0	2014	0	0	0	0	4	0	0	1
COL	Canola	0	2015	0	0	0	0	1	1	0	0
COL	Canola	0	2016	0	0	0	0	2	0	0	0
COL	Canola	0	2017	0	0	0	0	4	0	0	1
COL	Canola	0	2018	0	0	0	0	2	0	0	0
COL	cotton	0	2000	0	0	0	0	3	0	0	0
COL	cotton	0	2001	0	0	0	0	2	0	0	1
COL	cotton	0	2002	0.006488735	0	0	0	4	0	0	0
COL	cotton	2	2003	0.045391023	0	0	0	3	0	0	0
COL	cotton	0	2004	0.096332762	0	0	0	2	0	0	0
COL	cotton	0	2005	.4476825621587155	0	0	0	3	0	0	1
COL	cotton	0	2006	0.077503367	0	0	0	1	0	0	0
COL	cotton	2	2007	.2191745816448957	0	0	0	4	0	0	0
COL	cotton	2	2008	.1134635050449538	0	0	0	2	0	0	0
COL	cotton	1	2009	0	0	0	0	1	0	0	0
COL	cotton	0	2010	0	0	0	0	3	0	0	0
COL	cotton	0	2011	0	0	0	0	2	0	0	0
COL	cotton	2	2012	0	0	0	0	3	0	0	0
COL	cotton	1	2013	0	0	0	0	1	0	0	0
COL	cotton	0	2014	0	0	0	0	4	0	0	1
COL	cotton	0	2015	0	0	0	0	1	1	0	0
COL	cotton	7	2016	0	0	0	0	2	0	0	0
COL	cotton	0	2017	0	0	0	0	4	0	0	1
COL	cotton	0	2018	0	0	0	0	2	0	0	0
COL	maize	0	2000	0.020313171	0	0	0	3	0	0	0
COL	maize	0	2001	0.011113057	0	0	0	2	0	0	1
COL	maize	0	2002	0.039092866	0	0	0	4	0	0	0
COL	maize	1	2003	0.030103939	0	0	0	3	0	0	0
COL	maize	1	2004	0.015339655	0	0	0	2	0	0	0
COL	maize	0	2005	.1332853202405915	0	0	0	3	0	0	1
COL	maize	1	2006	.1625119530283642	0	0	0	1	0	0	0
COL	maize	3	2007	0.038731714	0	0	0	4	0	0	0
COL	maize	3	2008	0.042013753	0	0	0	2	0	0	0
COL	maize	0	2009	.1006451863487905	0	0	0	1	0	0	0
COL	maize	9	2010	0.074266206	0	0	0	3	0	0	0
COL	maize	6	2011	0.033612429	0	0	0	2	0	0	0
COL	maize	8	2012	0.063626436	0	0	0	3	0	0	0
COL	maize	2	2013	.1042562119445838	0	0	0	1	0	0	0
COL	maize	5	2014	.2220133213510026	0	0	0	4	0	0	1
COL	maize	0	2015	.2484333308799323	0	0	0	1	1	0	0
COL	maize	11	2016	.2333507392858745	0	0	0	2	0	0	0
COL	maize	2	2017	0.062343379	0	0	0	4	0	0	1
COL	maize	3	2018	0.025882328	0	0	0	2	0	0	0
COL	soybean	0	2000	0.000157536	0	0	0	3	0	0	0
COL	soybean	0	2001	1.00993E-05	0	0	0	2	0	0	1
COL	soybean	0	2002	2.1009E-05	0	0	0	4	0	0	0
COL	soybean	0	2003	0.000115706	0	0	0	3	0	0	0
COL	soybean	0	2004	0.008577179	0	0	0	2	0	0	0
COL	soybean	1	2005	0.000169733	0	0	0	3	0	0	1
COL	soybean	0	2006	0.006544037	0	0	0	1	0	0	0
COL	soybean	0	2007	0.002203736	0	0	0	4	0	0	0
COL	soybean	0	2008	0.003906063	0	0	0	2	0	0	0
COL	soybean	0	2009	0.003007305	0	0	0	1	0	0	0
COL	soybean	2	2010	0.002821505	0	0	0	3	0	0	0
COL	soybean	2	2011	0.00339458	0	0	0	2	0	0	0
COL	soybean	5	2012	0.001955978	0	0	0	3	0	0	0
COL	soybean	0	2013	0.002940825	0	0	0	1	0	0	0
COL	soybean	0	2014	4.40928E-05	0	0	0	4	0	0	1
COL	soybean	0	2015	0.000377303	0	0	0	1	1	0	0
COL	soybean	7	2016	0.000343152	0	0	0	2	0	0	0
COL	soybean	2	2017	0.000389724	0	0	0	4	0	0	1
COL	soybean	2	2018	0.000159859	0	0	0	2	0	0	0
CRI	Canola	0	2000	0	0	0	0	0	0	0	0
CRI	Canola	0	2001	0	0	0	0	1	0	0	0
CRI	Canola	0	2002	0	0	0	0	2	0	0	0
CRI	Canola	0	2003	0	0	0	0	1	0	0	0
CRI	Canola	0	2004	0	0	0	0	2	0	0	0
CRI	Canola	0	2005	0	0	0	0	2	0	0	1
CRI	Canola	0	2006	0	0	0	0	0	0	0	0
CRI	Canola	0	2007	0	0	0	0	2	0	0	0
CRI	Canola	0	2008	0	0	0	0	3	0	0	1
CRI	Canola	0	2009	0	0	0	0	0	0	0	0
CRI	Canola	0	2010	0	0	0	0	2	0	0	0
CRI	Canola	0	2011	0	0	0	0	1	0	0	0
CRI	Canola	0	2012	0	0	0	0	1	0	0	0
CRI	Canola	0	2013	0	0	0	0	0	0	0	0
CRI	Canola	0	2014	0	0	0	0	0	1	0	0
CRI	Canola	0	2015	0	0	0	0	1	0	0	0
CRI	Canola	0	2016	0	0	0	0	0	0	0	1
CRI	Canola	0	2017	0	0	0	0	0	0	0	1
CRI	Canola	0	2018	0	0	0	0	1	1	0	0
CRI	cotton	0	2000	.6884628784177819	0	0	0	0	0	0	0
CRI	cotton	0	2001	.2347766982472671	0	0	0	1	0	0	0
CRI	cotton	0	2002	2.360688404859915	0	0	0	2	0	0	0
CRI	cotton	0	2003	3.021395644484842	0	0	0	1	0	0	0
CRI	cotton	0	2004	1.785526011588042	0	0	0	2	0	0	0
CRI	cotton	0	2005	6.619920348745327	0	0	0	2	0	0	1
CRI	cotton	0	2006	3.231216108398144	0	0	0	0	0	0	0
CRI	cotton	0	2007	5.758943986467443	0	0	0	2	0	0	0
CRI	cotton	2	2008	12.80523999096382	0	0	0	3	0	0	1
CRI	cotton	11	2009	4.273516415489848	0	0	0	0	0	0	0
CRI	cotton	0	2010	2.037179954647024	0	0	0	2	0	0	0
CRI	cotton	0	2011	1.597584586965355	0	0	0	1	0	0	0
CRI	cotton	0	2012	7.501498168	0	0	0	1	0	0	0
CRI	cotton	0	2013	10.31303805783616	0	0	0	0	0	0	0
CRI	cotton	0	2014	11.08671137146548	0	0	0	0	1	0	0
CRI	cotton	0	2015	6.796277201894957	0	0	0	1	0	0	0
CRI	cotton	2	2016	4.541036727598988	0	0	0	0	0	0	1
CRI	cotton	2	2017	1.622951890340919	0	0	0	0	0	0	1
CRI	cotton	0	2018	1.033172349082186	0	0	0	1	1	0	0
CRI	maize	0	2000	0.01701072	0	0	0	0	0	0	0
CRI	maize	0	2001	0.00032484	0	0	0	1	0	0	0
CRI	maize	0	2002	1.30310117558e-06	0	0	0	2	0	0	0
CRI	maize	0	2003	0.000643565	0	0	0	1	0	0	0
CRI	maize	0	2004	0	0	0	0	2	0	0	0
CRI	maize	0	2005	0	0	0	0	2	0	0	1
CRI	maize	0	2006	0	0	0	0	0	0	0	0
CRI	maize	0	2007	0.011938898	0	0	0	2	0	0	0
CRI	maize	0	2008	0.000540778	0	0	0	3	0	0	1
CRI	maize	0	2009	0.001192662	0	0	0	0	0	0	0
CRI	maize	0	2010	0.002122569	0	0	0	2	0	0	0
CRI	maize	0	2011	0.000706171	0	0	0	1	0	0	0
CRI	maize	0	2012	0.001931239	0	0	0	1	0	0	0
CRI	maize	0	2013	0.003036524	0	0	0	0	0	0	0
CRI	maize	0	2014	0.000818799	0	0	0	0	1	0	0
CRI	maize	0	2015	0.002005936	0	0	0	1	0	0	0
CRI	maize	1	2016	0.002408445	0	0	0	0	0	0	1
CRI	maize	0	2017	0.001145299	0	0	0	0	0	0	1
CRI	maize	0	2018	0	0	0	0	1	1	0	0
CRI	soybean	0	2000	0.00858752	0	0	0	0	0	0	0
CRI	soybean	1	2001	0.002725282	0	0	0	1	0	0	0
CRI	soybean	0	2002	0.002218928	0	0	0	2	0	0	0
CRI	soybean	0	2003	0.001711418	0	0	0	1	0	0	0
CRI	soybean	0	2004	0.005042187	0	0	0	2	0	0	0
CRI	soybean	0	2005	0.002929289	0	0	0	2	0	0	1
CRI	soybean	0	2006	0.002056377	0	0	0	0	0	0	0
CRI	soybean	0	2007	0.00037731	0	0	0	2	0	0	0
CRI	soybean	1	2008	0.000165351	0	0	0	3	0	0	1
CRI	soybean	0	2009	0.004475948	0	0	0	0	0	0	0
CRI	soybean	0	2010	0.002194736	0	0	0	2	0	0	0
CRI	soybean	0	2011	0.002402085	0	0	0	1	0	0	0
CRI	soybean	0	2012	0.00613699	0	0	0	1	0	0	0
CRI	soybean	0	2013	0.000758254	0	0	0	0	0	0	0
CRI	soybean	0	2014	0.000357096	0	0	0	0	1	0	0
CRI	soybean	0	2015	3.2632E-05	0	0	0	1	0	0	0
CRI	soybean	0	2016	0	0	0	0	0	0	0	1
CRI	soybean	0	2017	0	0	0	0	0	0	0	1
CRI	soybean	0	2018	2.36037E-05	0	0	0	1	1	0	0
CUB	Canola	0	2000	0	0	0	0	1	1	0	0
CUB	Canola	0	2001	0	0	0	0	0	0	0	1
CUB	Canola	0	2002	0	0	0	0	1	0	0	2
CUB	Canola	0	2003	0	0	0	0	1	0	0	0
CUB	Canola	0	2004	0	0	0	0	0	1	0	2
CUB	Canola	0	2005	0	0	0	0	0	0	0	2
CUB	Canola	0	2006	0	0	0	0	1	0	0	1
CUB	Canola	0	2007	0	0	0	0	1	0	0	2
CUB	Canola	0	2008	0	0	0	0	1	0	0	4
CUB	Canola	0	2009	0	0	0	0	0	0	0	0
CUB	Canola	0	2010	0	0	0	0	0	0	0	0
CUB	Canola	0	2011	0	0	0	0	0	0	0	0
CUB	Canola	0	2012	0	0	0	0	1	0	0	2
CUB	Canola	0	2013	0	0	0	0	1	0	0	0
CUB	Canola	0	2014	0	0	0	0	0	0	0	0
CUB	Canola	0	2015	0	0	0	0	1	1	0	0
CUB	Canola	0	2016	0	0	0	0	0	0	0	1
CUB	Canola	0	2017	0	0	0	0	0	0	0	1
CUB	Canola	0	2018	0	0	0	0	0	0	0	2
CUB	cotton	0	2000	0	0	0	0	1	1	0	0
CUB	cotton	0	2001	0	0	0	0	0	0	0	1
CUB	cotton	0	2002	0	0	0	0	1	0	0	2
CUB	cotton	0	2003	0	0	0	0	1	0	0	0
CUB	cotton	0	2004	0	0	0	0	0	1	0	2
CUB	cotton	0	2005	0	0	0	0	0	0	0	2
CUB	cotton	0	2006	0	0	0	0	1	0	0	1
CUB	cotton	0	2007	0	0	0	0	1	0	0	2
CUB	cotton	0	2008	0	0	0	0	1	0	0	4
CUB	cotton	0	2009	0	0	0	0	0	0	0	0
CUB	cotton	0	2010	0	0	0	0	0	0	0	0
CUB	cotton	0	2011	0	0	0	0	0	0	0	0
CUB	cotton	0	2012	0	0	0	0	1	0	0	2
CUB	cotton	0	2013	0	0	0	0	1	0	0	0
CUB	cotton	0	2014	0	0	0	0	0	0	0	0
CUB	cotton	0	2015	0	0	0	0	1	1	0	0
CUB	cotton	0	2016	0	0	0	0	0	0	0	1
CUB	cotton	0	2017	0	0	0	0	0	0	0	1
CUB	cotton	0	2018	0	0	0	0	0	0	0	2
CUB	maize	0	2000	3.88962732562e-06	0	0	0	1	1	0	0
CUB	maize	0	2001	0	0	0	0	0	0	0	1
CUB	maize	0	2002	0	0	0	0	1	0	0	2
CUB	maize	0	2003	0	0	0	0	1	0	0	0
CUB	maize	0	2004	0	0	0	0	0	1	0	2
CUB	maize	0	2005	0	0	0	0	0	0	0	2
CUB	maize	0	2006	0	0	0	0	1	0	0	1
CUB	maize	0	2007	0	0	0	0	1	0	0	2
CUB	maize	0	2008	0	0	0	0	1	0	0	4
CUB	maize	0	2009	0	0	0	0	0	0	0	0
CUB	maize	0	2010	0	0	0	0	0	0	0	0
CUB	maize	1	2011	0	0	0	0	0	0	0	0
CUB	maize	0	2012	0	0	0	0	1	0	0	2
CUB	maize	0	2013	0	0	0	0	1	0	0	0
CUB	maize	0	2014	0	0	0	0	0	0	0	0
CUB	maize	0	2015	0	0	0	0	1	1	0	0
CUB	maize	0	2016	0	0	0	0	0	0	0	1
CUB	maize	0	2017	0	0	0	0	0	0	0	1
CUB	maize	0	2018	0	0	0	0	0	0	0	2
CUB	soybean	0	2000	0	0	0	0	1	1	0	0
CUB	soybean	0	2001	0	0	0	0	0	0	0	1
CUB	soybean	0	2002	0	0	0	0	1	0	0	2
CUB	soybean	0	2003	0	0	0	0	1	0	0	0
CUB	soybean	0	2004	0	0	0	0	0	1	0	2
CUB	soybean	0	2005	0	0	0	0	0	0	0	2
CUB	soybean	0	2006	0	0	0	0	1	0	0	1
CUB	soybean	0	2007	0	0	0	0	1	0	0	2
CUB	soybean	0	2008	0	0	0	0	1	0	0	4
CUB	soybean	0	2009	0	0	0	0	0	0	0	0
CUB	soybean	0	2010	0	0	0	0	0	0	0	0
CUB	soybean	0	2011	0	0	0	0	0	0	0	0
CUB	soybean	0	2012	0	0	0	0	1	0	0	2
CUB	soybean	0	2013	0	0	0	0	1	0	0	0
CUB	soybean	0	2014	0	0	0	0	0	0	0	0
CUB	soybean	0	2015	0	0	0	0	1	1	0	0
CUB	soybean	0	2016	0	0	0	0	0	0	0	1
CUB	soybean	0	2017	0	0	0	0	0	0	0	1
CUB	soybean	0	2018	0	0	0	0	0	0	0	2
CYP	Canola	0	2000	0	0	0	1	0	1	1	0
CYP	Canola	0	2001	0	0	0	0	0	0	0	0
CYP	Canola	0	2002	0	0	0	0	0	0	0	0
CYP	Canola	0	2003	0	0	0	0	0	0	0	1
CYP	Canola	0	2004	0	0	0	0	0	0	0	1
CYP	Canola	0	2005	0	0	0	0	0	0	0	0
CYP	Canola	0	2006	0	0	0	0	0	0	0	0
CYP	Canola	3	2007	0.000759919	0	0	1	0	0	1	0
CYP	Canola	0	2008	0	0	0	0	0	0	0	0
CYP	Canola	1	2009	0	0	0	0	0	0	0	0
CYP	Canola	0	2010	0	0	0	0	0	0	0	0
CYP	Canola	0	2011	0	0	0	0	0	0	0	0
CYP	Canola	0	2012	0	0	0	0	0	0	0	0
CYP	Canola	0	2013	0	0	0	0	0	0	0	0
CYP	Canola	0	2014	0	0	0	0	0	0	0	0
CYP	Canola	1	2015	0	0	0	0	0	0	0	0
CYP	Canola	0	2016	0	0	0	0	0	0	0	0
CYP	Canola	1	2017	0	0	0	0	0	0	0	0
CYP	Canola	0	2018	0	0	0	0	0	0	0	0
CYP	cotton	0	2000	0	0	0	1	0	1	1	0
CYP	cotton	0	2001	0.087958695	0	0	0	0	0	0	0
CYP	cotton	4	2002	0	0	0	0	0	0	0	0
CYP	cotton	0	2003	0	0	0	0	0	0	0	1
CYP	cotton	0	2004	0	0	0	0	0	0	0	1
CYP	cotton	0	2005	0	0	0	0	0	0	0	0
CYP	cotton	0	2006	0	0	0	0	0	0	0	0
CYP	cotton	0	2007	0	0	0	1	0	0	1	0
CYP	cotton	1	2008	0	0	0	0	0	0	0	0
CYP	cotton	0	2009	0.059315428	0	0	0	0	0	0	0
CYP	cotton	0	2010	0	0	0	0	0	0	0	0
CYP	cotton	2	2011	0	0	0	0	0	0	0	0
CYP	cotton	0	2012	0	0	0	0	0	0	0	0
CYP	cotton	0	2013	0	0	0	0	0	0	0	0
CYP	cotton	0	2014	0	0	0	0	0	0	0	0
CYP	cotton	3	2015	0	0	0	0	0	0	0	0
CYP	cotton	0	2016	0	0	0	0	0	0	0	0
CYP	cotton	2	2017	0	0	0	0	0	0	0	0
CYP	cotton	1	2018	0	0	0	0	0	0	0	0
CYP	maize	0	2000	0	0	0	1	0	1	1	0
CYP	maize	0	2001	0	0	0	0	0	0	0	0
CYP	maize	0	2002	0	0	0	0	0	0	0	0
CYP	maize	0	2003	0	0	0	0	0	0	0	1
CYP	maize	1	2004	0	0	0	0	0	0	0	1
CYP	maize	1	2005	0	0	0	0	0	0	0	0
CYP	maize	1	2006	0	0	0	0	0	0	0	0
CYP	maize	3	2007	0	0	0	1	0	0	1	0
CYP	maize	1	2008	.6803840017346956	0	0	0	0	0	0	0
CYP	maize	4	2009	0	0	0	0	0	0	0	0
CYP	maize	8	2010	0	0	0	0	0	0	0	0
CYP	maize	4	2011	0	0	0	0	0	0	0	0
CYP	maize	1	2012	0	0	0	0	0	0	0	0
CYP	maize	10	2013	0.176817429	0	0	0	0	0	0	0
CYP	maize	0	2014	0	0	0	0	0	0	0	0
CYP	maize	2	2015	0	0	0	0	0	0	0	0
CYP	maize	7	2016	0	0	0	0	0	0	0	0
CYP	maize	2	2017	0.000558503	0	0	0	0	0	0	0
CYP	maize	2	2018	0.000670464	0	0	0	0	0	0	0
CYP	soybean	0	2000	0	0	0	1	0	1	1	0
CYP	soybean	0	2001	0	0	0	0	0	0	0	0
CYP	soybean	0	2002	0	0	0	0	0	0	0	0
CYP	soybean	0	2003	0	0	0	0	0	0	0	1
CYP	soybean	0	2004	0	0	0	0	0	0	0	1
CYP	soybean	1	2005	0	0	0	0	0	0	0	0
CYP	soybean	0	2006	0	0	0	0	0	0	0	0
CYP	soybean	0	2007	0	0	0	1	0	0	1	0
CYP	soybean	2	2008	0	0	0	0	0	0	0	0
CYP	soybean	0	2009	0	0	0	0	0	0	0	0
CYP	soybean	0	2010	0	0	0	0	0	0	0	0
CYP	soybean	0	2011	0	0	0	0	0	0	0	0
CYP	soybean	4	2012	0	0	0	0	0	0	0	0
CYP	soybean	0	2013	0	0	0	0	0	0	0	0
CYP	soybean	0	2014	0	0	0	0	0	0	0	0
CYP	soybean	6	2015	0	0	0	0	0	0	0	0
CYP	soybean	2	2016	0	0	0	0	0	0	0	0
CYP	soybean	4	2017	0	0	0	0	0	0	0	0
CYP	soybean	0	2018	0	0	0	0	0	0	0	0
CZE	Canola	0	2000	8.712691715	0	0	0	1	0	0	0
CZE	Canola	0	2001	6.579695503698324	0	0	0	0	0	0	0
CZE	Canola	0	2002	4.506145030127121	0	0	0	1	0	0	2
CZE	Canola	0	2003	.8827056531902876	0	0	1	0	0	1	0
CZE	Canola	0	2004	1.135793127287195	0	0	0	0	0	0	0
CZE	Canola	0	2005	3.552828420092096	0	1	0	1	0	1	1
CZE	Canola	0	2006	0.666051225	0	0	0	2	0	0	0
CZE	Canola	3	2007	4.221606029457131	0	0	0	0	0	0	1
CZE	Canola	0	2008	2.715914621372045	0	0	0	0	0	0	1
CZE	Canola	1	2009	3.204663494218536	0	0	0	1	0	0	1
CZE	Canola	0	2010	1.654797105462791	1	0	0	3	0	1	0
CZE	Canola	0	2011	1.146365722	0	0	0	0	0	0	0
CZE	Canola	0	2012	2.176004262723529	2	0	0	0	0	2	0
CZE	Canola	0	2013	2.606931525838963	0	0	0	1	0	0	0
CZE	Canola	0	2014	1.951147157408366	0	0	0	0	0	0	0
CZE	Canola	1	2015	2.633955876	0	0	0	0	0	0	0
CZE	Canola	0	2016	1.253551099	0	0	0	0	0	0	0
CZE	Canola	1	2017	.9840559025205524	0	0	0	0	0	0	1
CZE	Canola	0	2018	1.28135615	1	0	0	0	0	1	0
CZE	cotton	0	2000	0	0	0	0	1	0	0	0
CZE	cotton	0	2001	0	0	0	0	0	0	0	0
CZE	cotton	4	2002	0.012628058	0	0	0	1	0	0	2
CZE	cotton	0	2003	0.008056962	0	0	1	0	0	1	0
CZE	cotton	0	2004	0	0	0	0	0	0	0	0
CZE	cotton	0	2005	0.000779975	0	1	0	1	0	1	1
CZE	cotton	0	2006	0	0	0	0	2	0	0	0
CZE	cotton	0	2007	0.057394633	0	0	0	0	0	0	1
CZE	cotton	1	2008	0.040099266	0	0	0	0	0	0	1
CZE	cotton	0	2009	0.044623082	0	0	0	1	0	0	1
CZE	cotton	0	2010	0	1	0	0	3	0	1	0
CZE	cotton	2	2011	0	0	0	0	0	0	0	0
CZE	cotton	0	2012	0.004711254	2	0	0	0	0	2	0
CZE	cotton	0	2013	0.025835184	0	0	0	1	0	0	0
CZE	cotton	0	2014	0.033373717	0	0	0	0	0	0	0
CZE	cotton	3	2015	0.000119411	0	0	0	0	0	0	0
CZE	cotton	0	2016	0	0	0	0	0	0	0	0
CZE	cotton	2	2017	2.58304E-05	0	0	0	0	0	0	1
CZE	cotton	1	2018	2.05082E-05	1	0	0	0	0	1	0
CZE	maize	0	2000	0.056365881	0	0	0	1	0	0	0
CZE	maize	0	2001	0.045889857	0	0	0	0	0	0	0
CZE	maize	0	2002	0.070573551	0	0	0	1	0	0	2
CZE	maize	0	2003	0.171888525	0	0	1	0	0	1	0
CZE	maize	1	2004	.1070899315180548	0	0	0	0	0	0	0
CZE	maize	1	2005	0.164304412	0	1	0	1	0	1	1
CZE	maize	1	2006	.4049448556465298	0	0	0	2	0	0	0
CZE	maize	3	2007	.2073347672066423	0	0	0	0	0	0	1
CZE	maize	1	2008	0.270268147	0	0	0	0	0	0	1
CZE	maize	4	2009	.4500543082136786	0	0	0	1	0	0	1
CZE	maize	8	2010	0.241856324	1	0	0	3	0	1	0
CZE	maize	4	2011	.3481161567439934	0	0	0	0	0	0	0
CZE	maize	1	2012	0.451009819	2	0	0	0	0	2	0
CZE	maize	10	2013	0.322899108	0	0	0	1	0	0	0
CZE	maize	0	2014	.2457255246239634	0	0	0	0	0	0	0
CZE	maize	2	2015	.1742395738552432	0	0	0	0	0	0	0
CZE	maize	7	2016	.1493530247338643	0	0	0	0	0	0	0
CZE	maize	2	2017	.1990599244665564	0	0	0	0	0	0	1
CZE	maize	2	2018	.1212273121556993	1	0	0	0	0	1	0
CZE	soybean	0	2000	0.000596736	0	0	0	1	0	0	0
CZE	soybean	0	2001	0.001191059	0	0	0	0	0	0	0
CZE	soybean	0	2002	0.000905984	0	0	0	1	0	0	2
CZE	soybean	0	2003	0.000685543	0	0	1	0	0	1	0
CZE	soybean	0	2004	0.001788096	0	0	0	0	0	0	0
CZE	soybean	1	2005	0.013314125	0	1	0	1	0	1	1
CZE	soybean	0	2006	0.004430413	0	0	0	2	0	0	0
CZE	soybean	0	2007	0.001541701	0	0	0	0	0	0	1
CZE	soybean	2	2008	0.001858081	0	0	0	0	0	0	1
CZE	soybean	0	2009	0.001522005	0	0	0	1	0	0	1
CZE	soybean	0	2010	0.001566266	1	0	0	3	0	1	0
CZE	soybean	0	2011	0.003794591	0	0	0	0	0	0	0
CZE	soybean	4	2012	0.010183505	2	0	0	0	0	2	0
CZE	soybean	0	2013	0.005607497	0	0	0	1	0	0	0
CZE	soybean	0	2014	0.009505318	0	0	0	0	0	0	0
CZE	soybean	6	2015	0.007492439	0	0	0	0	0	0	0
CZE	soybean	2	2016	0.007704492	0	0	0	0	0	0	0
CZE	soybean	4	2017	0.010374092	0	0	0	0	0	0	1
CZE	soybean	0	2018	0.005449967	1	0	0	0	0	1	0
DEU	Canola	0	2000	.6923602711546902	0	0	0	0	0	0	0
DEU	Canola	0	2001	.9745949354331008	0	0	0	0	0	0	1
DEU	Canola	0	2002	1.294524684640803	0	0	0	1	0	0	3
DEU	Canola	0	2003	.5795988699072555	0	0	1	0	0	1	2
DEU	Canola	0	2004	.6364291352808216	0	0	0	0	0	0	1
DEU	Canola	0	2005	.3705963058037645	1	1	0	2	0	2	1
DEU	Canola	0	2006	0.453666611	0	0	1	1	0	1	3
DEU	Canola	3	2007	.4199764412993058	0	0	0	1	0	0	2
DEU	Canola	0	2008	.3803450421247205	1	0	0	0	0	1	2
DEU	Canola	1	2009	0.256152777	1	0	0	1	0	1	1
DEU	Canola	0	2010	.3025284049208765	1	0	0	1	0	1	2
DEU	Canola	0	2011	.2578321891164166	0	0	0	1	0	0	0
DEU	Canola	0	2012	.1803221224329907	2	0	0	0	0	2	0
DEU	Canola	0	2013	.1755144021520574	0	0	0	1	0	0	3
DEU	Canola	0	2014	.2155337482179444	0	0	0	0	0	0	2
DEU	Canola	1	2015	.1732534010992762	0	0	0	0	0	0	0
DEU	Canola	0	2016	.1702633190032253	0	0	0	1	0	0	0
DEU	Canola	1	2017	0.166275911	0	0	0	1	0	0	2
DEU	Canola	0	2018	.1883542713219965	0	0	1	0	0	1	1
DEU	cotton	0	2000	0	0	0	0	0	0	0	0
DEU	cotton	0	2001	0.000314466	0	0	0	0	0	0	1
DEU	cotton	4	2002	0.001206622	0	0	0	1	0	0	3
DEU	cotton	0	2003	0.008405409	0	0	1	0	0	1	2
DEU	cotton	0	2004	0.001929964	0	0	0	0	0	0	1
DEU	cotton	0	2005	0	1	1	0	2	0	2	1
DEU	cotton	0	2006	0	0	0	1	1	0	1	3
DEU	cotton	0	2007	0.000629119	0	0	0	1	0	0	2
DEU	cotton	1	2008	0.000139957	1	0	0	0	0	1	2
DEU	cotton	0	2009	0	1	0	0	1	0	1	1
DEU	cotton	0	2010	0.000787487	1	0	0	1	0	1	2
DEU	cotton	2	2011	0.000200591	0	0	0	1	0	0	0
DEU	cotton	0	2012	0.000885483	2	0	0	0	0	2	0
DEU	cotton	0	2013	7.86787205958e-06	0	0	0	1	0	0	3
DEU	cotton	0	2014	2.23880626439e-06	0	0	0	0	0	0	2
DEU	cotton	3	2015	0	0	0	0	0	0	0	0
DEU	cotton	0	2016	0	0	0	0	1	0	0	0
DEU	cotton	2	2017	5.79112E-05	0	0	0	1	0	0	2
DEU	cotton	1	2018	0	0	0	1	0	0	1	1
DEU	maize	0	2000	.1055716910440269	0	0	0	0	0	0	0
DEU	maize	0	2001	.1208510986524294	0	0	0	0	0	0	1
DEU	maize	0	2002	.1124335748200005	0	0	0	1	0	0	3
DEU	maize	0	2003	.1344198914287799	0	0	1	0	0	1	2
DEU	maize	1	2004	.1752334333784244	0	0	0	0	0	0	1
DEU	maize	1	2005	.1579888524431685	1	1	0	2	0	2	1
DEU	maize	1	2006	.1428318275340711	0	0	1	1	0	1	3
DEU	maize	3	2007	0.098387242	0	0	0	1	0	0	2
DEU	maize	1	2008	0.098494463	1	0	0	0	0	1	2
DEU	maize	4	2009	.1086267047818215	1	0	0	1	0	1	1
DEU	maize	8	2010	0.089980401	1	0	0	1	0	1	2
DEU	maize	4	2011	.1017055350022594	0	0	0	1	0	0	0
DEU	maize	1	2012	.1261858844532683	2	0	0	0	0	2	0
DEU	maize	10	2013	.1280964333323509	0	0	0	1	0	0	3
DEU	maize	0	2014	0.075747583	0	0	0	0	0	0	2
DEU	maize	2	2015	0.05796152	0	0	0	0	0	0	0
DEU	maize	7	2016	0.053019077	0	0	0	1	0	0	0
DEU	maize	2	2017	0.059113099	0	0	0	1	0	0	2
DEU	maize	2	2018	0.051072348	0	0	1	0	0	1	1
DEU	soybean	0	2000	0.003250827	0	0	0	0	0	0	0
DEU	soybean	0	2001	0.003582267	0	0	0	0	0	0	1
DEU	soybean	0	2002	0.006584102	0	0	0	1	0	0	3
DEU	soybean	0	2003	0.004077789	0	0	1	0	0	1	2
DEU	soybean	0	2004	0.005651804	0	0	0	0	0	0	1
DEU	soybean	1	2005	0.006423094	1	1	0	2	0	2	1
DEU	soybean	0	2006	0.005735699	0	0	1	1	0	1	3
DEU	soybean	0	2007	0.004976994	0	0	0	1	0	0	2
DEU	soybean	2	2008	0.008226633	1	0	0	0	0	1	2
DEU	soybean	0	2009	0.006311774	1	0	0	1	0	1	1
DEU	soybean	0	2010	0.004936521	1	0	0	1	0	1	2
DEU	soybean	0	2011	0.007095123	0	0	0	1	0	0	0
DEU	soybean	4	2012	0.004728486	2	0	0	0	0	2	0
DEU	soybean	0	2013	0.00318059	0	0	0	1	0	0	3
DEU	soybean	0	2014	0.007454645	0	0	0	0	0	0	2
DEU	soybean	6	2015	0.00940291	0	0	0	0	0	0	0
DEU	soybean	2	2016	0.008365004	0	0	0	1	0	0	0
DEU	soybean	4	2017	0.010390469	0	0	0	1	0	0	2
DEU	soybean	0	2018	0.013297556	0	0	1	0	0	1	1
DNK	Canola	0	2000	.4971340025911741	0	0	0	0	0	0	0
DNK	Canola	0	2001	0.656756687	0	0	0	0	0	0	0
DNK	Canola	0	2002	.7474918675634381	0	0	0	0	0	0	1
DNK	Canola	0	2003	1.224987546839956	0	0	0	0	0	0	0
DNK	Canola	0	2004	.2939223801245468	0	0	0	0	0	0	0
DNK	Canola	0	2005	.7982260732023232	0	0	0	0	0	0	1
DNK	Canola	0	2006	.7075701632057548	0	0	0	0	0	0	0
DNK	Canola	3	2007	1.809453074852561	0	0	0	0	0	0	1
DNK	Canola	0	2008	1.323202299451933	0	0	0	0	0	0	0
DNK	Canola	1	2009	1.245803338	0	0	0	0	0	0	0
DNK	Canola	0	2010	.5435241616789456	0	0	0	0	0	0	1
DNK	Canola	0	2011	1.667843072	0	0	0	0	0	0	0
DNK	Canola	0	2012	.9450762398702832	0	0	0	0	0	0	0
DNK	Canola	0	2013	1.218528824452575	0	0	0	0	0	0	2
DNK	Canola	0	2014	1.128633874344148	0	0	0	0	0	0	0
DNK	Canola	1	2015	1.426950421456534	0	0	0	0	0	0	0
DNK	Canola	0	2016	0.971682445	0	0	0	0	0	0	0
DNK	Canola	1	2017	.6539081003708027	0	0	0	0	0	0	0
DNK	Canola	0	2018	.3436664281735013	0	0	0	0	0	0	0
DNK	cotton	0	2000	0	0	0	0	0	0	0	0
DNK	cotton	0	2001	0	0	0	0	0	0	0	0
DNK	cotton	4	2002	0	0	0	0	0	0	0	1
DNK	cotton	0	2003	0	0	0	0	0	0	0	0
DNK	cotton	0	2004	0.019362118	0	0	0	0	0	0	0
DNK	cotton	0	2005	0	0	0	0	0	0	0	1
DNK	cotton	0	2006	0	0	0	0	0	0	0	0
DNK	cotton	0	2007	0.047927838	0	0	0	0	0	0	1
DNK	cotton	1	2008	0	0	0	0	0	0	0	0
DNK	cotton	0	2009	0	0	0	0	0	0	0	0
DNK	cotton	0	2010	0	0	0	0	0	0	0	1
DNK	cotton	2	2011	0	0	0	0	0	0	0	0
DNK	cotton	0	2012	0.01028698	0	0	0	0	0	0	0
DNK	cotton	0	2013	0.001785139	0	0	0	0	0	0	2
DNK	cotton	0	2014	0.002229348	0	0	0	0	0	0	0
DNK	cotton	3	2015	0.011143231	0	0	0	0	0	0	0
DNK	cotton	0	2016	0.002415639	0	0	0	0	0	0	0
DNK	cotton	2	2017	0.009689301	0	0	0	0	0	0	0
DNK	cotton	1	2018	0	0	0	0	0	0	0	0
DNK	maize	0	2000	0.005990248	0	0	0	0	0	0	0
DNK	maize	0	2001	0.003885146	0	0	0	0	0	0	0
DNK	maize	0	2002	0.009970046	0	0	0	0	0	0	1
DNK	maize	0	2003	0.008235133	0	0	0	0	0	0	0
DNK	maize	1	2004	0.022436166	0	0	0	0	0	0	0
DNK	maize	1	2005	0.007843087	0	0	0	0	0	0	1
DNK	maize	1	2006	0.032100785	0	0	0	0	0	0	0
DNK	maize	3	2007	0.007406286	0	0	0	0	0	0	1
DNK	maize	1	2008	0.013869038	0	0	0	0	0	0	0
DNK	maize	4	2009	0.011177424	0	0	0	0	0	0	0
DNK	maize	8	2010	0.023045256	0	0	0	0	0	0	1
DNK	maize	4	2011	0.03572522	0	0	0	0	0	0	0
DNK	maize	1	2012	0.069269799	0	0	0	0	0	0	0
DNK	maize	10	2013	0.094022869	0	0	0	0	0	0	2
DNK	maize	0	2014	0.078216943	0	0	0	0	0	0	0
DNK	maize	2	2015	0.082921077	0	0	0	0	0	0	0
DNK	maize	7	2016	0.043679992	0	0	0	0	0	0	0
DNK	maize	2	2017	0.046023379	0	0	0	0	0	0	0
DNK	maize	2	2018	0.06236502	0	0	0	0	0	0	0
DNK	soybean	0	2000	0.010843836	0	0	0	0	0	0	0
DNK	soybean	0	2001	0.003995848	0	0	0	0	0	0	0
DNK	soybean	0	2002	0.003070954	0	0	0	0	0	0	1
DNK	soybean	0	2003	0.001997266	0	0	0	0	0	0	0
DNK	soybean	0	2004	0.001595956	0	0	0	0	0	0	0
DNK	soybean	1	2005	0.002823425	0	0	0	0	0	0	1
DNK	soybean	0	2006	0.002534601	0	0	0	0	0	0	0
DNK	soybean	0	2007	0.001232147	0	0	0	0	0	0	1
DNK	soybean	2	2008	0.000265289	0	0	0	0	0	0	0
DNK	soybean	0	2009	0.005367474	0	0	0	0	0	0	0
DNK	soybean	0	2010	0.004930289	0	0	0	0	0	0	1
DNK	soybean	0	2011	0.000218747	0	0	0	0	0	0	0
DNK	soybean	4	2012	0.000792856	0	0	0	0	0	0	0
DNK	soybean	0	2013	0.006946289	0	0	0	0	0	0	2
DNK	soybean	0	2014	0.004595027	0	0	0	0	0	0	0
DNK	soybean	6	2015	0.002592415	0	0	0	0	0	0	0
DNK	soybean	2	2016	0.003715278	0	0	0	0	0	0	0
DNK	soybean	4	2017	0.00414418	0	0	0	0	0	0	0
DNK	soybean	0	2018	0.002557305	0	0	0	0	0	0	0
EGY	Canola	0	2000	0.000105857	1	0	0	0	0	1	0
EGY	Canola	0	2001	0	0	0	0	0	0	0	0
EGY	Canola	0	2002	0	0	0	0	2	0	0	0
EGY	Canola	0	2003	0	0	0	0	0	0	0	0
EGY	Canola	0	2004	0	0	0	0	0	0	0	1
EGY	Canola	0	2005	0.012127529	0	0	0	0	0	0	0
EGY	Canola	0	2006	0	0	0	0	0	0	0	0
EGY	Canola	0	2007	0	0	0	0	0	0	0	0
EGY	Canola	0	2008	0	0	0	0	0	0	0	0
EGY	Canola	0	2009	7.69685335035e-06	0	0	0	0	0	0	0
EGY	Canola	0	2010	0.00081214	0	0	0	2	0	0	1
EGY	Canola	0	2011	1.05637E-05	0	0	0	0	0	0	0
EGY	Canola	0	2012	0.001170468	0	0	0	0	0	0	0
EGY	Canola	0	2013	2.96245E-05	0	0	0	0	0	0	0
EGY	Canola	0	2014	0.000943326	0	0	0	0	0	0	0
EGY	Canola	0	2015	0.000342606	0	0	1	0	0	1	2
EGY	Canola	0	2016	0.004128439	0	0	0	0	0	0	1
EGY	Canola	0	2017	8.56509E-05	0	0	0	0	0	0	0
EGY	Canola	0	2018	0.001732732	0	0	0	0	0	0	0
EGY	cotton	0	2000	0.024531665	1	0	0	0	0	1	0
EGY	cotton	0	2001	0	0	0	0	0	0	0	0
EGY	cotton	0	2002	0	0	0	0	2	0	0	0
EGY	cotton	0	2003	0	0	0	0	0	0	0	0
EGY	cotton	0	2004	0	0	0	0	0	0	0	1
EGY	cotton	0	2005	0	0	0	0	0	0	0	0
EGY	cotton	0	2006	0	0	0	0	0	0	0	0
EGY	cotton	0	2007	.1204868004685783	0	0	0	0	0	0	0
EGY	cotton	0	2008	0	0	0	0	0	0	0	0
EGY	cotton	0	2009	0.001165841	0	0	0	0	0	0	0
EGY	cotton	0	2010	0	0	0	0	2	0	0	1
EGY	cotton	0	2011	0.058603723	0	0	0	0	0	0	0
EGY	cotton	0	2012	0.064258108	0	0	0	0	0	0	0
EGY	cotton	0	2013	0.009400572	0	0	0	0	0	0	0
EGY	cotton	0	2014	0	0	0	0	0	0	0	0
EGY	cotton	0	2015	0	0	0	1	0	0	1	2
EGY	cotton	0	2016	0	0	0	0	0	0	0	1
EGY	cotton	0	2017	0	0	0	0	0	0	0	0
EGY	cotton	0	2018	0	0	0	0	0	0	0	0
EGY	maize	0	2000	.1505273566677907	1	0	0	0	0	1	0
EGY	maize	0	2001	.1736388248206851	0	0	0	0	0	0	0
EGY	maize	0	2002	0.02443966	0	0	0	2	0	0	0
EGY	maize	0	2003	0.046571797	0	0	0	0	0	0	0
EGY	maize	0	2004	0.037143237	0	0	0	0	0	0	1
EGY	maize	0	2005	0.099138845	0	0	0	0	0	0	0
EGY	maize	0	2006	.1514659992032072	0	0	0	0	0	0	0
EGY	maize	0	2007	0.05588461	0	0	0	0	0	0	0
EGY	maize	1	2008	0.052387638	0	0	0	0	0	0	0
EGY	maize	0	2009	.2162680513433183	0	0	0	0	0	0	0
EGY	maize	0	2010	.1590895072526625	0	0	0	2	0	0	1
EGY	maize	0	2011	0.016461922	0	0	0	0	0	0	0
EGY	maize	0	2012	0.043820673	0	0	0	0	0	0	0
EGY	maize	0	2013	0.017746515	0	0	0	0	0	0	0
EGY	maize	0	2014	0.033978393	0	0	0	0	0	0	0
EGY	maize	0	2015	0.046579398	0	0	1	0	0	1	2
EGY	maize	0	2016	0.053183958	0	0	0	0	0	0	1
EGY	maize	0	2017	0.02981185	0	0	0	0	0	0	0
EGY	maize	0	2018	0.043748849	0	0	0	0	0	0	0
EGY	soybean	0	2000	0	1	0	0	0	0	1	0
EGY	soybean	0	2001	0.000918949	0	0	0	0	0	0	0
EGY	soybean	0	2002	0.002090512	0	0	0	2	0	0	0
EGY	soybean	0	2003	0.000220742	0	0	0	0	0	0	0
EGY	soybean	0	2004	0.002446066	0	0	0	0	0	0	1
EGY	soybean	0	2005	0.000630658	0	0	0	0	0	0	0
EGY	soybean	0	2006	0.000565179	0	0	0	0	0	0	0
EGY	soybean	0	2007	9.90511E-05	0	0	0	0	0	0	0
EGY	soybean	0	2008	0.016959825	0	0	0	0	0	0	0
EGY	soybean	0	2009	0.028457295	0	0	0	0	0	0	0
EGY	soybean	0	2010	0.007059589	0	0	0	2	0	0	1
EGY	soybean	0	2011	0.001719831	0	0	0	0	0	0	0
EGY	soybean	0	2012	0.006368588	0	0	0	0	0	0	0
EGY	soybean	0	2013	0.001707315	0	0	0	0	0	0	0
EGY	soybean	0	2014	0.006267688	0	0	0	0	0	0	0
EGY	soybean	0	2015	0.01056415	0	0	1	0	0	1	2
EGY	soybean	0	2016	0.00348774	0	0	0	0	0	0	1
EGY	soybean	0	2017	0.002995253	0	0	0	0	0	0	0
EGY	soybean	0	2018	0.002502507	0	0	0	0	0	0	0
ESP	Canola	0	2000	0.016734355	0	0	0	2	0	0	2
ESP	Canola	0	2001	0.01127416	0	0	0	0	0	0	1
ESP	Canola	0	2002	0.004070402	0	0	0	1	0	0	0
ESP	Canola	0	2003	0.008308666	0	0	1	0	0	1	0
ESP	Canola	0	2004	0.009412508	0	0	1	1	0	1	0
ESP	Canola	0	2005	0.082073355	0	1	0	0	0	1	0
ESP	Canola	0	2006	0.015374688	0	0	1	1	0	1	0
ESP	Canola	3	2007	0.056269016	0	0	0	3	0	0	1
ESP	Canola	0	2008	0.018255166	0	0	0	0	0	0	0
ESP	Canola	1	2009	0.027703468	0	0	0	0	0	0	1
ESP	Canola	0	2010	0.027898015	0	0	0	1	0	0	1
ESP	Canola	0	2011	0.02346651	0	0	0	1	0	0	0
ESP	Canola	0	2012	0.043720876	0	0	0	1	0	0	0
ESP	Canola	0	2013	.1032774194990641	0	0	0	1	0	0	1
ESP	Canola	0	2014	0.097562785	0	0	0	0	0	0	1
ESP	Canola	1	2015	.2269035575009869	0	0	0	2	0	0	0
ESP	Canola	0	2016	.3121754493259784	0	0	0	1	0	0	0
ESP	Canola	1	2017	.1509995198545764	0	0	0	0	0	0	0
ESP	Canola	0	2018	0.23958086	0	0	1	1	0	1	1
ESP	cotton	0	2000	.7216900749955254	0	0	0	2	0	0	2
ESP	cotton	0	2001	.6131278877429002	0	0	0	0	0	0	1
ESP	cotton	4	2002	.9378273278428398	0	0	0	1	0	0	0
ESP	cotton	0	2003	1.055860605799826	0	0	1	0	0	1	0
ESP	cotton	0	2004	.9779063264774842	0	0	1	1	0	1	0
ESP	cotton	0	2005	1.625677776945575	0	1	0	0	0	1	0
ESP	cotton	0	2006	1.543134994019817	0	0	1	1	0	1	0
ESP	cotton	0	2007	2.103993192141183	0	0	0	3	0	0	1
ESP	cotton	1	2008	2.187378822096642	0	0	0	0	0	0	0
ESP	cotton	0	2009	0.858371748	0	0	0	0	0	0	1
ESP	cotton	0	2010	.7990606484600201	0	0	0	1	0	0	1
ESP	cotton	2	2011	1.010292370159741	0	0	0	1	0	0	0
ESP	cotton	0	2012	.5710725648596819	0	0	0	1	0	0	0
ESP	cotton	0	2013	.3699425460362576	0	0	0	1	0	0	1
ESP	cotton	0	2014	0.355972659	0	0	0	0	0	0	1
ESP	cotton	3	2015	.7096901367931772	0	0	0	2	0	0	0
ESP	cotton	0	2016	.6977784502065379	0	0	0	1	0	0	0
ESP	cotton	2	2017	.9228960206265509	0	0	0	0	0	0	0
ESP	cotton	1	2018	1.069189987837882	0	0	1	1	0	1	1
ESP	maize	0	2000	.1056320557851144	0	0	0	2	0	0	2
ESP	maize	0	2001	.1912341890050276	0	0	0	0	0	0	1
ESP	maize	0	2002	.1638545506419434	0	0	0	1	0	0	0
ESP	maize	0	2003	.1622165271099741	0	0	1	0	0	1	0
ESP	maize	1	2004	.2420165663455135	0	0	1	1	0	1	0
ESP	maize	1	2005	.2694679310218447	0	1	0	0	0	1	0
ESP	maize	1	2006	.1873162242839507	0	0	1	1	0	1	0
ESP	maize	3	2007	.1528669568297133	0	0	0	3	0	0	1
ESP	maize	1	2008	.1600569933191084	0	0	0	0	0	0	0
ESP	maize	4	2009	.1691479754191059	0	0	0	0	0	0	1
ESP	maize	8	2010	.1956729213191683	0	0	0	1	0	0	1
ESP	maize	4	2011	.1293567374173999	0	0	0	1	0	0	0
ESP	maize	1	2012	.1486439059608487	0	0	0	1	0	0	0
ESP	maize	10	2013	.1613717667385542	0	0	0	1	0	0	1
ESP	maize	0	2014	.1444060098789805	0	0	0	0	0	0	1
ESP	maize	2	2015	.1574838727717094	0	0	0	2	0	0	0
ESP	maize	7	2016	0.162780018	0	0	0	1	0	0	0
ESP	maize	2	2017	.1968747183407165	0	0	0	0	0	0	0
ESP	maize	2	2018	.1283457354563817	0	0	1	1	0	1	1
ESP	soybean	0	2000	0.005849203	0	0	0	2	0	0	2
ESP	soybean	0	2001	0.014554133	0	0	0	0	0	0	1
ESP	soybean	0	2002	0.007448622	0	0	0	1	0	0	0
ESP	soybean	0	2003	0.003151358	0	0	1	0	0	1	0
ESP	soybean	0	2004	0.001101807	0	0	1	1	0	1	0
ESP	soybean	1	2005	0.002483835	0	1	0	0	0	1	0
ESP	soybean	0	2006	0.002110704	0	0	1	1	0	1	0
ESP	soybean	0	2007	0.01183333	0	0	0	3	0	0	1
ESP	soybean	2	2008	0.005769058	0	0	0	0	0	0	0
ESP	soybean	0	2009	0.00519585	0	0	0	0	0	0	1
ESP	soybean	0	2010	0.006807066	0	0	0	1	0	0	1
ESP	soybean	0	2011	0.0037076	0	0	0	1	0	0	0
ESP	soybean	4	2012	0.009533897	0	0	0	1	0	0	0
ESP	soybean	0	2013	0.011365537	0	0	0	1	0	0	1
ESP	soybean	0	2014	0.013337733	0	0	0	0	0	0	1
ESP	soybean	6	2015	0.0166527	0	0	0	2	0	0	0
ESP	soybean	2	2016	0.017515213	0	0	0	1	0	0	0
ESP	soybean	4	2017	0.006823694	0	0	0	0	0	0	0
ESP	soybean	0	2018	0.004885865	0	0	1	1	0	1	1
EST	Canola	0	2000	.9129303163024036	0	0	0	0	0	0	0
EST	Canola	0	2001	1.611358764177136	0	0	0	0	0	0	0
EST	Canola	0	2002	1.689293265689501	0	0	0	0	0	0	0
EST	Canola	0	2003	4.042400333669142	0	0	0	0	0	0	0
EST	Canola	0	2004	1.808490134	0	0	0	0	0	0	0
EST	Canola	0	2005	8.542781989887796	0	1	0	0	0	1	1
EST	Canola	0	2006	4.451975537243697	0	0	0	0	0	0	0
EST	Canola	3	2007	2.850001195339306	0	0	0	0	0	0	0
EST	Canola	0	2008	3.878680736786791	0	0	0	0	0	0	0
EST	Canola	1	2009	4.682190973516673	0	0	0	0	0	0	0
EST	Canola	0	2010	4.769715586892276	0	0	0	0	0	0	0
EST	Canola	0	2011	5.866205344	0	0	0	0	0	0	0
EST	Canola	0	2012	4.51430519	1	0	0	0	0	1	0
EST	Canola	0	2013	3.300350773234048	0	0	0	0	0	0	0
EST	Canola	0	2014	2.633648075755371	0	0	0	0	0	0	0
EST	Canola	1	2015	2.235794635003493	0	0	0	0	0	0	0
EST	Canola	0	2016	1.877657288104477	0	0	0	0	0	0	0
EST	Canola	1	2017	1.396161056887118	0	0	0	0	0	0	0
EST	Canola	0	2018	1.335486875030254	1	0	0	0	0	1	0
EST	cotton	0	2000	0	0	0	0	0	0	0	0
EST	cotton	0	2001	0	0	0	0	0	0	0	0
EST	cotton	4	2002	0	0	0	0	0	0	0	0
EST	cotton	0	2003	0	0	0	0	0	0	0	0
EST	cotton	0	2004	0	0	0	0	0	0	0	0
EST	cotton	0	2005	0	0	1	0	0	0	1	1
EST	cotton	0	2006	0	0	0	0	0	0	0	0
EST	cotton	0	2007	0.023084137	0	0	0	0	0	0	0
EST	cotton	1	2008	0.004225982	0	0	0	0	0	0	0
EST	cotton	0	2009	0.057849253	0	0	0	0	0	0	0
EST	cotton	0	2010	0.068719439	0	0	0	0	0	0	0
EST	cotton	2	2011	0.006312838	0	0	0	0	0	0	0
EST	cotton	0	2012	0.001449617	1	0	0	0	0	1	0
EST	cotton	0	2013	0.001184791	0	0	0	0	0	0	0
EST	cotton	0	2014	0.007681093	0	0	0	0	0	0	0
EST	cotton	3	2015	0.003273961	0	0	0	0	0	0	0
EST	cotton	0	2016	0	0	0	0	0	0	0	0
EST	cotton	2	2017	0.013784656	0	0	0	0	0	0	0
EST	cotton	1	2018	0.006351237	1	0	0	0	0	1	0
EST	maize	0	2000	0.000362464	0	0	0	0	0	0	0
EST	maize	0	2001	0	0	0	0	0	0	0	0
EST	maize	0	2002	4.2207E-05	0	0	0	0	0	0	0
EST	maize	0	2003	0.007316978	0	0	0	0	0	0	0
EST	maize	1	2004	0	0	0	0	0	0	0	0
EST	maize	1	2005	7.81853E-05	0	1	0	0	0	1	1
EST	maize	1	2006	0.000617756	0	0	0	0	0	0	0
EST	maize	3	2007	0.004881946	0	0	0	0	0	0	0
EST	maize	1	2008	0.004898313	0	0	0	0	0	0	0
EST	maize	4	2009	0.003447953	0	0	0	0	0	0	0
EST	maize	8	2010	6.41682E-05	0	0	0	0	0	0	0
EST	maize	4	2011	0.000318525	0	0	0	0	0	0	0
EST	maize	1	2012	0.035682396	1	0	0	0	0	1	0
EST	maize	10	2013	0.0194771	0	0	0	0	0	0	0
EST	maize	0	2014	0.007484694	0	0	0	0	0	0	0
EST	maize	2	2015	0.001591598	0	0	0	0	0	0	0
EST	maize	7	2016	0.001394598	0	0	0	0	0	0	0
EST	maize	2	2017	0.00634884	0	0	0	0	0	0	0
EST	maize	2	2018	0.006623058	1	0	0	0	0	1	0
EST	soybean	0	2000	4.00332E-05	0	0	0	0	0	0	0
EST	soybean	0	2001	0	0	0	0	0	0	0	0
EST	soybean	0	2002	0	0	0	0	0	0	0	0
EST	soybean	0	2003	0	0	0	0	0	0	0	0
EST	soybean	0	2004	1.17058E-05	0	0	0	0	0	0	0
EST	soybean	1	2005	0.000289098	0	1	0	0	0	1	1
EST	soybean	0	2006	0.004619021	0	0	0	0	0	0	0
EST	soybean	0	2007	0.015938829	0	0	0	0	0	0	0
EST	soybean	2	2008	0.019922008	0	0	0	0	0	0	0
EST	soybean	0	2009	0.02834259	0	0	0	0	0	0	0
EST	soybean	0	2010	0.026069365	0	0	0	0	0	0	0
EST	soybean	0	2011	0.038648339	0	0	0	0	0	0	0
EST	soybean	4	2012	0.037749095	1	0	0	0	0	1	0
EST	soybean	0	2013	0.015516963	0	0	0	0	0	0	0
EST	soybean	0	2014	0.012585844	0	0	0	0	0	0	0
EST	soybean	6	2015	0.003129528	0	0	0	0	0	0	0
EST	soybean	2	2016	0.012570777	0	0	0	0	0	0	0
EST	soybean	4	2017	0.011889574	0	0	0	0	0	0	0
EST	soybean	0	2018	0.011041532	1	0	0	0	0	1	0
ETH	Canola	0	2000	.2618685361812894	0	0	0	2	0	0	0
ETH	Canola	0	2001	0.05061148	0	0	0	3	0	0	0
ETH	Canola	0	2002	0.009304204	0	0	0	1	0	0	0
ETH	Canola	0	2003	.4176968907788308	0	0	0	1	1	0	0
ETH	Canola	0	2004	0.038139574	0	0	0	0	0	0	0
ETH	Canola	0	2005	.8469773061427383	0	0	0	4	1	0	0
ETH	Canola	0	2006	0.084427197	0	0	0	7	0	0	0
ETH	Canola	0	2007	5.280444334	0	0	0	2	0	0	0
ETH	Canola	0	2008	2.443022812846346	0	0	0	3	1	0	0
ETH	Canola	0	2009	1.186896737893552	0	0	0	0	1	0	0
ETH	Canola	0	2010	3.680747335000111	0	0	0	2	1	0	0
ETH	Canola	0	2011	0.060995181	0	0	0	1	1	0	0
ETH	Canola	0	2012	0.0722992	0	0	0	0	0	0	0
ETH	Canola	0	2013	1.275554794700158	0	0	0	1	0	0	0
ETH	Canola	0	2014	.3333558403436494	0	0	0	0	0	0	0
ETH	Canola	0	2015	0.011023102	0	0	0	1	1	0	0
ETH	Canola	0	2016	0.018667521	0	0	0	2	0	0	0
ETH	Canola	0	2017	.1392229613032092	0	0	0	0	0	0	0
ETH	Canola	0	2018	0.00340947	0	0	0	0	0	0	0
ETH	cotton	0	2000	0	0	0	0	2	0	0	0
ETH	cotton	0	2001	21.58375074162812	0	0	0	3	0	0	0
ETH	cotton	0	2002	39.75303822483068	0	0	0	1	0	0	0
ETH	cotton	0	2003	4.776416301824573	0	0	0	1	1	0	0
ETH	cotton	0	2004	7.825290481901558	0	0	0	0	0	0	0
ETH	cotton	0	2005	0	0	0	0	4	1	0	0
ETH	cotton	0	2006	4.453259726681149	0	0	0	7	0	0	0
ETH	cotton	0	2007	0	0	0	0	2	0	0	0
ETH	cotton	0	2008	15.67079192123438	0	0	0	3	1	0	0
ETH	cotton	0	2009	41.59127713324386	0	0	0	0	1	0	0
ETH	cotton	0	2010	2.139687736710086	0	0	0	2	1	0	0
ETH	cotton	0	2011	0	0	0	0	1	1	0	0
ETH	cotton	0	2012	0	0	0	0	0	0	0	0
ETH	cotton	0	2013	19.51491351992269	0	0	0	1	0	0	0
ETH	cotton	0	2014	98.81493449334954	0	0	0	0	0	0	0
ETH	cotton	0	2015	64.35670939926244	0	0	0	1	1	0	0
ETH	cotton	0	2016	41.49054904238959	0	0	0	2	0	0	0
ETH	cotton	0	2017	42.44045625252058	0	0	0	0	0	0	0
ETH	cotton	2	2018	62.31779211935571	0	0	0	0	0	0	0
ETH	maize	0	2000	.1254027558798647	0	0	0	2	0	0	0
ETH	maize	0	2001	1.433168356295179	0	0	0	3	0	0	0
ETH	maize	0	2002	2.875677867822791	0	0	0	1	0	0	0
ETH	maize	0	2003	.1310999367653156	0	0	0	1	1	0	0
ETH	maize	0	2004	2.258373517289923	0	0	0	0	0	0	0
ETH	maize	0	2005	.3680112626980039	0	0	0	4	1	0	0
ETH	maize	0	2006	0.119138554	0	0	0	7	0	0	0
ETH	maize	0	2007	0.008340905	0	0	0	2	0	0	0
ETH	maize	0	2008	7.83441E-05	0	0	0	3	1	0	0
ETH	maize	0	2009	0	0	0	0	0	1	0	0
ETH	maize	0	2010	.5258814161035525	0	0	0	2	1	0	0
ETH	maize	0	2011	.4971714792273436	0	0	0	1	1	0	0
ETH	maize	0	2012	0	0	0	0	0	0	0	0
ETH	maize	0	2013	0	0	0	0	1	0	0	0
ETH	maize	0	2014	0.000735334	0	0	0	0	0	0	0
ETH	maize	0	2015	0.038533347	0	0	0	1	1	0	0
ETH	maize	0	2016	0	0	0	0	2	0	0	0
ETH	maize	0	2017	1.646205016015562	0	0	0	0	0	0	0
ETH	maize	0	2018	8.39965E-05	0	0	0	0	0	0	0
ETH	soybean	0	2000	0	0	0	0	2	0	0	0
ETH	soybean	0	2001	0	0	0	0	3	0	0	0
ETH	soybean	0	2002	.1373579803293195	0	0	0	1	0	0	0
ETH	soybean	0	2003	0.030578158	0	0	0	1	1	0	0
ETH	soybean	0	2004	2.768438272834134	0	0	0	0	0	0	0
ETH	soybean	0	2005	1.650355664027513	0	0	0	4	1	0	0
ETH	soybean	0	2006	2.135722821438256	0	0	0	7	0	0	0
ETH	soybean	0	2007	.1354860656678478	0	0	0	2	0	0	0
ETH	soybean	0	2008	.4870339787403775	0	0	0	3	1	0	0
ETH	soybean	0	2009	0.09236286	0	0	0	0	1	0	0
ETH	soybean	0	2010	0.049199537	0	0	0	2	1	0	0
ETH	soybean	0	2011	.1066496877289196	0	0	0	1	1	0	0
ETH	soybean	0	2012	.4489968826403037	0	0	0	0	0	0	0
ETH	soybean	0	2013	2.989621578479978	0	0	0	1	0	0	0
ETH	soybean	0	2014	2.542982674	0	0	0	0	0	0	0
ETH	soybean	0	2015	2.167986387616672	0	0	0	1	1	0	0
ETH	soybean	0	2016	4.609758069680476	0	0	0	2	0	0	0
ETH	soybean	0	2017	2.822590384	0	0	0	0	0	0	0
ETH	soybean	0	2018	5.091807643940236	0	0	0	0	0	0	0
FIN	Canola	0	2000	0.024327029	0	0	0	0	0	0	0
FIN	Canola	0	2001	0.00040677	0	0	0	0	0	0	0
FIN	Canola	0	2002	0	0	0	0	0	0	0	0
FIN	Canola	0	2003	0.001064845	0	0	0	0	0	0	0
FIN	Canola	0	2004	0.000534874	0	0	0	0	0	0	0
FIN	Canola	0	2005	0	0	0	0	1	0	0	0
FIN	Canola	0	2006	0.000168163	0	0	0	0	0	0	0
FIN	Canola	3	2007	9.95112E-05	0	0	0	0	0	0	0
FIN	Canola	0	2008	0.001068187	0	0	0	0	0	0	0
FIN	Canola	1	2009	0.00113592	0	0	0	0	0	0	0
FIN	Canola	0	2010	0.006232538	0	0	0	0	0	0	0
FIN	Canola	0	2011	0.003885154	0	0	0	0	0	0	0
FIN	Canola	0	2012	0.000112316	0	0	0	0	0	0	0
FIN	Canola	0	2013	7.99896E-05	0	0	0	0	0	0	0
FIN	Canola	0	2014	0.000927888	0	0	0	0	0	0	0
FIN	Canola	1	2015	0.002445463	0	0	0	0	0	0	0
FIN	Canola	0	2016	0.015908464	0	0	0	0	0	0	0
FIN	Canola	1	2017	0.004530715	0	0	0	0	0	0	0
FIN	Canola	0	2018	0.002409144	0	0	0	0	0	0	0
FIN	cotton	0	2000	0	0	0	0	0	0	0	0
FIN	cotton	0	2001	0.000561748	0	0	0	0	0	0	0
FIN	cotton	4	2002	0	0	0	0	0	0	0	0
FIN	cotton	0	2003	0	0	0	0	0	0	0	0
FIN	cotton	0	2004	0	0	0	0	0	0	0	0
FIN	cotton	0	2005	0	0	0	0	1	0	0	0
FIN	cotton	0	2006	0.015392467	0	0	0	0	0	0	0
FIN	cotton	0	2007	0.009802504	0	0	0	0	0	0	0
FIN	cotton	1	2008	0	0	0	0	0	0	0	0
FIN	cotton	0	2009	0.000708437	0	0	0	0	0	0	0
FIN	cotton	0	2010	0	0	0	0	0	0	0	0
FIN	cotton	2	2011	0	0	0	0	0	0	0	0
FIN	cotton	0	2012	0.00044565	0	0	0	0	0	0	0
FIN	cotton	0	2013	0	0	0	0	0	0	0	0
FIN	cotton	0	2014	0	0	0	0	0	0	0	0
FIN	cotton	3	2015	0	0	0	0	0	0	0	0
FIN	cotton	0	2016	1.02168E-05	0	0	0	0	0	0	0
FIN	cotton	2	2017	0	0	0	0	0	0	0	0
FIN	cotton	1	2018	0	0	0	0	0	0	0	0
FIN	maize	0	2000	3.61301E-05	0	0	0	0	0	0	0
FIN	maize	0	2001	9.48609E-05	0	0	0	0	0	0	0
FIN	maize	0	2002	1.04552E-05	0	0	0	0	0	0	0
FIN	maize	0	2003	1.4731E-05	0	0	0	0	0	0	0
FIN	maize	1	2004	3.32985E-05	0	0	0	0	0	0	0
FIN	maize	1	2005	4.82834E-05	0	0	0	1	0	0	0
FIN	maize	1	2006	3.73288E-05	0	0	0	0	0	0	0
FIN	maize	3	2007	8.58669204098e-06	0	0	0	0	0	0	0
FIN	maize	1	2008	4.29262E-05	0	0	0	0	0	0	0
FIN	maize	4	2009	1.22706E-05	0	0	0	0	0	0	0
FIN	maize	8	2010	1.66978150507e-06	0	0	0	0	0	0	0
FIN	maize	4	2011	9.76430092087e-07	0	0	0	0	0	0	0
FIN	maize	1	2012	2.54809190474e-06	0	0	0	0	0	0	0
FIN	maize	10	2013	2.01768991490e-06	0	0	0	0	0	0	0
FIN	maize	0	2014	7.92134999837e-06	0	0	0	0	0	0	0
FIN	maize	2	2015	6.54346337334e-06	0	0	0	0	0	0	0
FIN	maize	7	2016	5.62149727826e-06	0	0	0	0	0	0	0
FIN	maize	2	2017	4.68936518970e-07	0	0	0	0	0	0	0
FIN	maize	2	2018	0	0	0	0	0	0	0	0
FIN	soybean	0	2000	2.2072E-05	0	0	0	0	0	0	0
FIN	soybean	0	2001	1.83643E-05	0	0	0	0	0	0	0
FIN	soybean	0	2002	0.00967627	0	0	0	0	0	0	0
FIN	soybean	0	2003	6.44769416959e-06	0	0	0	0	0	0	0
FIN	soybean	0	2004	4.55131730752e-06	0	0	0	0	0	0	0
FIN	soybean	1	2005	0.000221195	0	0	0	1	0	0	0
FIN	soybean	0	2006	4.23619852700e-06	0	0	0	0	0	0	0
FIN	soybean	0	2007	8.38331579341e-06	0	0	0	0	0	0	0
FIN	soybean	2	2008	1.65931555326e-06	0	0	0	0	0	0	0
FIN	soybean	0	2009	1.83356490186e-06	0	0	0	0	0	0	0
FIN	soybean	0	2010	1.06374E-05	0	0	0	0	0	0	0
FIN	soybean	0	2011	1.27494E-05	0	0	0	0	0	0	0
FIN	soybean	4	2012	0	0	0	0	0	0	0	0
FIN	soybean	0	2013	1.72839186905e-08	0	0	0	0	0	0	0
FIN	soybean	0	2014	0.008838948	0	0	0	0	0	0	0
FIN	soybean	6	2015	5.82039E-05	0	0	0	0	0	0	0
FIN	soybean	2	2016	0	0	0	0	0	0	0	0
FIN	soybean	4	2017	4.42677010979e-06	0	0	0	0	0	0	0
FIN	soybean	0	2018	1.08527E-05	0	0	0	0	0	0	0
FRA	Canola	0	2000	5.890016576328129	0	0	0	6	0	0	1
FRA	Canola	0	2001	3.660625851	0	0	0	5	0	0	2
FRA	Canola	0	2002	5.478819451646818	0	0	0	3	0	0	2
FRA	Canola	0	2003	6.332952089055293	0	0	1	2	0	1	2
FRA	Canola	0	2004	5.202815137618523	0	0	0	0	0	0	1
FRA	Canola	0	2005	4.439585090453562	1	1	0	2	0	2	0
FRA	Canola	0	2006	5.193363616232204	0	0	1	0	0	1	2
FRA	Canola	3	2007	4.140386344380143	0	0	0	0	0	0	3
FRA	Canola	0	2008	4.278584115505249	1	0	0	0	0	1	3
FRA	Canola	1	2009	2.609418048568044	1	1	0	0	0	2	1
FRA	Canola	0	2010	2.880655093077515	1	0	0	1	0	1	2
FRA	Canola	0	2011	3.305008486456738	0	0	0	1	0	0	1
FRA	Canola	0	2012	2.564316713159638	1	0	0	0	0	1	0
FRA	Canola	0	2013	2.186382241698012	0	0	0	1	0	0	2
FRA	Canola	0	2014	2.159751475281391	0	0	0	3	0	0	4
FRA	Canola	1	2015	2.365187560280215	0	0	1	1	0	1	1
FRA	Canola	0	2016	2.459750962671606	0	0	0	1	0	0	0
FRA	Canola	1	2017	2.220743247580992	0	0	0	1	0	0	1
FRA	Canola	0	2018	2.453805727595285	1	0	1	2	0	2	3
FRA	cotton	0	2000	9.9412E-05	0	0	0	6	0	0	1
FRA	cotton	0	2001	8.33792E-05	0	0	0	5	0	0	2
FRA	cotton	4	2002	0.044797414	0	0	0	3	0	0	2
FRA	cotton	0	2003	0.022230712	0	0	1	2	0	1	2
FRA	cotton	0	2004	0.012849758	0	0	0	0	0	0	1
FRA	cotton	0	2005	0.023404144	1	1	0	2	0	2	0
FRA	cotton	0	2006	0.021880381	0	0	1	0	0	1	2
FRA	cotton	0	2007	0.05591325	0	0	0	0	0	0	3
FRA	cotton	1	2008	0.043633216	1	0	0	0	0	1	3
FRA	cotton	0	2009	0.093176243	1	1	0	0	0	2	1
FRA	cotton	0	2010	0.036024279	1	0	0	1	0	1	2
FRA	cotton	2	2011	0.001363294	0	0	0	1	0	0	1
FRA	cotton	0	2012	0.000578468	1	0	0	0	0	1	0
FRA	cotton	0	2013	0.008078285	0	0	0	1	0	0	2
FRA	cotton	0	2014	0.010836827	0	0	0	3	0	0	4
FRA	cotton	3	2015	0.000171488	0	0	1	1	0	1	1
FRA	cotton	0	2016	9.10753E-05	0	0	0	1	0	0	0
FRA	cotton	2	2017	0.000612541	0	0	0	1	0	0	1
FRA	cotton	1	2018	0.000617488	1	0	1	2	0	2	3
FRA	maize	0	2000	3.242638285358624	0	0	0	6	0	0	1
FRA	maize	0	2001	2.681553270770567	0	0	0	5	0	0	2
FRA	maize	0	2002	2.912283857602207	0	0	0	3	0	0	2
FRA	maize	0	2003	2.659638182454717	0	0	1	2	0	1	2
FRA	maize	1	2004	2.928908376180834	0	0	0	0	0	0	1
FRA	maize	1	2005	3.467619656428686	1	1	0	2	0	2	0
FRA	maize	1	2006	2.655086375329886	0	0	1	0	0	1	2
FRA	maize	3	2007	1.968575355109817	0	0	0	0	0	0	3
FRA	maize	1	2008	2.411424424637498	1	0	0	0	0	1	3
FRA	maize	4	2009	2.658334615033437	1	1	0	0	0	2	1
FRA	maize	8	2010	2.41080523	1	0	0	1	0	1	2
FRA	maize	4	2011	2.417620258	0	0	0	1	0	0	1
FRA	maize	1	2012	2.231211599226556	1	0	0	0	0	1	0
FRA	maize	10	2013	2.563669229909639	0	0	0	1	0	0	2
FRA	maize	0	2014	2.180214009704474	0	0	0	3	0	0	4
FRA	maize	2	2015	2.321230902994714	0	0	1	1	0	1	1
FRA	maize	7	2016	1.823192838557793	0	0	0	1	0	0	0
FRA	maize	2	2017	1.629961158722502	0	0	0	1	0	0	1
FRA	maize	2	2018	1.677173188402497	1	0	1	2	0	2	3
FRA	soybean	0	2000	0.009065582	0	0	0	6	0	0	1
FRA	soybean	0	2001	0.002646618	0	0	0	5	0	0	2
FRA	soybean	0	2002	0.010247045	0	0	0	3	0	0	2
FRA	soybean	0	2003	0.014107912	0	0	1	2	0	1	2
FRA	soybean	0	2004	0.011377482	0	0	0	0	0	0	1
FRA	soybean	1	2005	0.016483224	1	1	0	2	0	2	0
FRA	soybean	0	2006	0.019691426	0	0	1	0	0	1	2
FRA	soybean	0	2007	0.012204257	0	0	0	0	0	0	3
FRA	soybean	2	2008	0.006303071	1	0	0	0	0	1	3
FRA	soybean	0	2009	0.008210737	1	1	0	0	0	2	1
FRA	soybean	0	2010	0.012831007	1	0	0	1	0	1	2
FRA	soybean	0	2011	0.020309363	0	0	0	1	0	0	1
FRA	soybean	4	2012	0.016036747	1	0	0	0	0	1	0
FRA	soybean	0	2013	0.010687067	0	0	0	1	0	0	2
FRA	soybean	0	2014	0.011829082	0	0	0	3	0	0	4
FRA	soybean	6	2015	0.021411971	0	0	1	1	0	1	1
FRA	soybean	2	2016	0.030840725	0	0	0	1	0	0	0
FRA	soybean	4	2017	0.026734349	0	0	0	1	0	0	1
FRA	soybean	0	2018	0.041443848	1	0	1	2	0	2	3
GBR	Canola	0	2000	0.097425231	0	0	0	3	0	0	3
GBR	Canola	0	2001	0.031053747	0	0	0	2	0	0	0
GBR	Canola	0	2002	.5629434390077903	0	0	0	3	0	0	2
GBR	Canola	0	2003	.8386759676606317	0	0	1	0	0	1	0
GBR	Canola	0	2004	.3127026713475395	0	0	0	1	0	0	0
GBR	Canola	0	2005	.3786714164199852	1	1	0	0	0	2	2
GBR	Canola	0	2006	.4831548417290557	0	0	0	0	0	0	0
GBR	Canola	3	2007	.6481331039915492	0	0	0	3	0	0	1
GBR	Canola	0	2008	.4581535050711913	0	0	0	2	0	0	1
GBR	Canola	1	2009	.2322371784815662	1	0	0	1	0	1	1
GBR	Canola	0	2010	.6732812267003503	1	0	0	0	0	1	1
GBR	Canola	0	2011	1.457548105794612	0	0	0	0	0	0	0
GBR	Canola	0	2012	1.956245296759762	0	0	0	5	0	0	0
GBR	Canola	0	2013	.7476401512792964	0	0	1	1	0	1	3
GBR	Canola	0	2014	.6024398987228266	0	0	0	1	0	0	1
GBR	Canola	1	2015	.5233495420473654	0	0	0	1	0	0	1
GBR	Canola	0	2016	.5418312018944993	0	0	0	0	0	0	0
GBR	Canola	1	2017	.2468597083653766	0	0	0	1	0	0	0
GBR	Canola	0	2018	.2418950548479536	0	0	1	0	0	1	1
GBR	cotton	0	2000	0.000889275	0	0	0	3	0	0	3
GBR	cotton	0	2001	0	0	0	0	2	0	0	0
GBR	cotton	4	2002	0.014879226	0	0	0	3	0	0	2
GBR	cotton	0	2003	0	0	0	1	0	0	1	0
GBR	cotton	0	2004	.1499107850101886	0	0	0	1	0	0	0
GBR	cotton	0	2005	0	1	1	0	0	0	2	2
GBR	cotton	0	2006	0.00023207	0	0	0	0	0	0	0
GBR	cotton	0	2007	0.001442689	0	0	0	3	0	0	1
GBR	cotton	1	2008	0.004735032	0	0	0	2	0	0	1
GBR	cotton	0	2009	0.024125788	1	0	0	1	0	1	1
GBR	cotton	0	2010	0.007202396	1	0	0	0	0	1	1
GBR	cotton	2	2011	0.002374366	0	0	0	0	0	0	0
GBR	cotton	0	2012	0.009759421	0	0	0	5	0	0	0
GBR	cotton	0	2013	0.009545985	0	0	1	1	0	1	3
GBR	cotton	0	2014	0.006815017	0	0	0	1	0	0	1
GBR	cotton	3	2015	0.030197377	0	0	0	1	0	0	1
GBR	cotton	0	2016	0.02363897	0	0	0	0	0	0	0
GBR	cotton	2	2017	0.001163892	0	0	0	1	0	0	0
GBR	cotton	1	2018	0.022984723	0	0	1	0	0	1	1
GBR	maize	0	2000	0.011646898	0	0	0	3	0	0	3
GBR	maize	0	2001	0.006223987	0	0	0	2	0	0	0
GBR	maize	0	2002	0.007268024	0	0	0	3	0	0	2
GBR	maize	0	2003	0.010312667	0	0	1	0	0	1	0
GBR	maize	1	2004	0.018828119	0	0	0	1	0	0	0
GBR	maize	1	2005	0.019828297	1	1	0	0	0	2	2
GBR	maize	1	2006	0.016764746	0	0	0	0	0	0	0
GBR	maize	3	2007	0.008786359	0	0	0	3	0	0	1
GBR	maize	1	2008	0.008314159	0	0	0	2	0	0	1
GBR	maize	4	2009	0.011733521	1	0	0	1	0	1	1
GBR	maize	8	2010	0.027558953	1	0	0	0	0	1	1
GBR	maize	4	2011	0.014371315	0	0	0	0	0	0	0
GBR	maize	1	2012	0.014293878	0	0	0	5	0	0	0
GBR	maize	10	2013	0.03623964	0	0	1	1	0	1	3
GBR	maize	0	2014	0.038878741	0	0	0	1	0	0	1
GBR	maize	2	2015	0.037013312	0	0	0	1	0	0	1
GBR	maize	7	2016	0.042344581	0	0	0	0	0	0	0
GBR	maize	2	2017	0.046111864	0	0	0	1	0	0	0
GBR	maize	2	2018	0.0460563	0	0	1	0	0	1	1
GBR	soybean	0	2000	0.003746036	0	0	0	3	0	0	3
GBR	soybean	0	2001	0.001270343	0	0	0	2	0	0	0
GBR	soybean	0	2002	0.004701463	0	0	0	3	0	0	2
GBR	soybean	0	2003	0.00402335	0	0	1	0	0	1	0
GBR	soybean	0	2004	0.002647418	0	0	0	1	0	0	0
GBR	soybean	1	2005	0.002720009	1	1	0	0	0	2	2
GBR	soybean	0	2006	0.011523857	0	0	0	0	0	0	0
GBR	soybean	0	2007	0.007125432	0	0	0	3	0	0	1
GBR	soybean	2	2008	0.002014764	0	0	0	2	0	0	1
GBR	soybean	0	2009	0.003221313	1	0	0	1	0	1	1
GBR	soybean	0	2010	0.005257445	1	0	0	0	0	1	1
GBR	soybean	0	2011	0.00045331	0	0	0	0	0	0	0
GBR	soybean	4	2012	0.000603231	0	0	0	5	0	0	0
GBR	soybean	0	2013	0.000392735	0	0	1	1	0	1	3
GBR	soybean	0	2014	0.000590712	0	0	0	1	0	0	1
GBR	soybean	6	2015	0.001606094	0	0	0	1	0	0	1
GBR	soybean	2	2016	0.001429643	0	0	0	0	0	0	0
GBR	soybean	4	2017	0.002196715	0	0	0	1	0	0	0
GBR	soybean	0	2018	0.00483636	0	0	1	0	0	1	1
GRC	Canola	0	2000	5.64141862811e-06	0	0	1	2	0	1	0
GRC	Canola	0	2001	0	0	0	0	2	0	0	0
GRC	Canola	0	2002	0	0	0	0	4	0	0	1
GRC	Canola	0	2003	0	0	0	0	3	0	0	0
GRC	Canola	0	2004	0	0	0	0	0	0	0	2
GRC	Canola	0	2005	0	0	0	0	0	0	0	0
GRC	Canola	0	2006	0	0	0	0	2	0	0	1
GRC	Canola	3	2007	0.004890808	0	0	1	1	0	1	0
GRC	Canola	0	2008	0	0	0	0	0	0	0	0
GRC	Canola	1	2009	0.002760816	0	0	0	0	0	0	0
GRC	Canola	0	2010	0.036690368	0	0	0	1	0	0	0
GRC	Canola	0	2011	0.025596882	0	0	0	0	0	0	0
GRC	Canola	0	2012	0.011870625	1	0	0	1	0	1	0
GRC	Canola	0	2013	0.006264097	0	0	0	0	0	0	0
GRC	Canola	0	2014	0.004536788	0	0	0	1	0	0	0
GRC	Canola	1	2015	0.002189801	0	0	0	2	0	0	0
GRC	Canola	0	2016	0.001820347	0	0	0	1	0	0	0
GRC	Canola	1	2017	0.006907125	0	1	0	1	0	1	0
GRC	Canola	0	2018	.1414961108118768	0	0	0	0	0	0	0
GRC	cotton	0	2000	76.01092154317652	0	0	1	2	0	1	0
GRC	cotton	0	2001	83.87580121300971	0	0	0	2	0	0	0
GRC	cotton	4	2002	166.9906546865834	0	0	0	4	0	0	1
GRC	cotton	0	2003	130.1342621363694	0	0	0	3	0	0	0
[truncated: 3,169 more rows]
